# Supplementary material for: Developmental transcriptomics of Chinese cordyceps reveals gene regulatory network and expression profiles of sexual development-related genes
Source: BMC Genomics. 2019 May 4;20:337. doi: 10.1186/s12864-019-5708-z (PMC6500587; doi:10.1186/s12864-019-5708-z)
Supplement: Supplementary file 1 — Supporting tables. Table S1. Summary of the sequencing data of Chinese cordyceps transcriptome at different growth stages. Table S2. Shared differentially expressed genes among all the five comparisons between adjacent growth stages. Table S3. GO functional classification of differentially expressed genes. Table S4. KEGG enriched pathway analysis of differentially expressed genes. Table S5. KEGG enriched pathway analysis of genes in blue, turpuoise, yellow, purple and magenta modules. Table S6. Transcription factor in blue, turpuoise, yellow, purple and magenta modules and FPKM analysis. Table S7. Sexual development-related genes functionally verified in Aspergillus nidulans and Neurospora crassa. Table S8. A list of homologous of MAPK-cascaded components and related proteins of Aspergillus nidulans and Neurospora crassa. Table S9. Oligonucleotide primer sequences used in this study. (XLSX 325 kb) [file 12864_2019_5708_MOESM1_ESM.xlsx]

## Sheet: S1
Table S1. Summary of the sequencing data of Chinese cordyceps transcriptome at different growth stages.
Sample	Raw reads	Clean reads	Base number (G)	Q20 (%)	Q30 (%)	GC (%)	Mapped Reads (% mapped)
HY_1	27392752	26345798	7.9	94.28	91.92	61.23	90.4
HY_2	25986631	25113013	7.53	94.43	92.09	61.15	91.2
HY_3	23172463	22366278	6.71	94.35	92	61.11	90.93
ST_1	36548746	35143256	10.54	94.09	91.68	59.82	88.23
ST_2	24018999	23112309	6.93	94.48	92.15	60.8	89.25
ST_3	37569847	36736406	11.02	95.97	94.3	60.12	91.55
PR_1	31467798	30427161	9.13	93.79	91.28	60.77	87.03
PR_2	28807123	27895626	8.37	94.52	92.22	60.65	87.11
PR_3	32628202	31512620	9.45	96.07	94.3	60.92	89.07
YF_1	27043241	26114149	7.83	94	91.55	60.15	89.05
YF_2	28686630	27822294	8.35	95.53	93.71	60.41	90.4
YF_3	25213315	24453509	7.34	95.63	93.83	60.48	90.3
DF_1	38460835	37184948	11.16	94.59	92.3	60.97	91.19
DF_2	33207893	31935760	9.58	94.12	91.7	60.64	89.27
DF_3	34090657	32871728	9.86	94.67	92.41	61.13	91.69
MF_1	35194810	34059007	10.22	94.31	91.94	60.98	86.8
MF_2	32168048	30497582	9.15	94.27	91.91	60.66	85.66
MF_3	29286048	28150250	8.45	94.24	91.88	60.79	86.39

## Sheet: S2
Table S2. Shared differentially expressed genes among all the five comparisons* between adjacent growth stages.
ID	ST vs HY					PR vs ST					YF vs PR					DF vs YF					MF vs DF					GO analysis
	ST_readcount	HY_readcount	log2FoldChange(STvsHY)	pvalue(STvsHY)	padj(STvsHY)	PR_readcount	ST_readcount	log2FoldChange(PRvsST)	pvalue(PRvsST)	padj(PRvsST)	YF_readcount	PR_readcount	log2FoldChange(YFvsPR)	pvalue(YFvsPR)	padj(YFvsPR)	DF_readcount	YF_readcount(DFvsYF)	log2FoldChange	pvalue(DFvsYF)	padj(DFvsYF)	MF_readcount	DF_readcount	log2FoldChange(MFvsDF)	pvalue(MFvsDF)	padj(MFvsDF)	biological_process	cellular_component	molecular_function
OSIN5431	207.007	5633.97	-4.77	1.01177e-31	1.43648e-30	50.5565	174.94	-1.79089	9.91147e-06	5.4795e-05	114.975	51.8012	1.15172	8.41014e-05	0.000947316	45.4935	129.255	-1.51414	2.30733e-06	1.59589e-05	465.479	50.2913	3.22048	5.48353e-41	1.85992e-39	-//-	-//-	-//-
OSIN1210	22.1617	976.256	-5.45394	6.82723e-29	8.51207e-28	254.394	18.7326	3.75482	8.44232e-14	2.06015e-12	781.472	260.524	1.58602	4.24717e-05	0.000537244	1796.94	876.752	1.03602	9.06231e-11	1.66737e-09	453.309	1985.38	-2.13151	1.6727e-21	2.06901e-20	-//-	-//-	-//-
OSIN4350	182.583	926.14	-2.34535	1.20439e-20	9.39854e-20	656.136	154.164	2.0914	1.17351e-15	3.69024e-14	317.132	671.864	-1.08172	0.000468276	0.00379791	116.282	356.943	-1.61988	1.40105e-08	1.63747e-07	865.29	128.477	2.75499	1.60937e-89	2.3779e-87	GO:0006468//GO:0008152//GO:0006464//GO:0006793//GO:0006796//GO:0008150//GO:0009987//GO:0016310//GO:0019538//GO:0036211//GO:0043170//GO:0043412//GO:0044237//GO:0044238//GO:0044260//GO:0044267//GO:0071704	-//-	GO:0004672//GO:0005524//GO:0003674//GO:0003824//GO:0016301//GO:0016740//GO:0016772//GO:0016773//GO:0000166//GO:0005488//GO:0017076//GO:0030554//GO:0032553//GO:0032555//GO:0032559//GO:0035639//GO:0036094//GO:0043167//GO:0043168//GO:0097159//GO:0097367//GO:1901265//GO:1901363
OSIN4762	107.12	289.012	-1.43309	4.8394e-08	1.47696e-07	325.684	90.4664	1.84778	8.82142e-11	1.34011e-09	137.125	333.48	-1.2793	2.59441e-05	0.000358134	58.6864	154.251	-1.39618	2.94487e-06	1.9861e-05	425.493	64.8434	2.71414	2.34397e-53	1.25782e-51	-//-	-//-	-//-
OSIN1251	187.616	483.927	-1.36317	0.000351856	0.000710987	846.768	158.879	2.411	2.4654e-08	2.43515e-07	361.723	866.56	-1.2597	0.000337763	0.0029412	85.0426	406.906	-2.26039	5.37424e-19	3.94815e-17	491.814	93.9625	2.39039	1.59607e-54	8.82833e-53	-//-	-//-	-//-
OSIN3949	11709.9	10.343	10.1299	4.41867e-226	5.99116e-223	1015.71	9896.02	-3.28427	1.74224e-73	2.68454e-70	391.378	1040.53	-1.40981	6.12723e-10	3.70661e-08	204.781	439.778	-1.10187	4.94317e-06	3.13637e-05	847.686	226.225	1.90395	1.90606e-24	2.80858e-23	-//-	-//-	-//-
OSIN0353	4866.23	47.2618	6.68247	6.12095e-81	5.39788e-79	1194.92	4103.46	-1.77959	2.36737e-10	3.34659e-09	381.539	1224.06	-1.68184	2.04277e-17	6.00225e-15	201.572	428.88	-1.08922	3.53951e-07	2.9766e-06	73.0977	222.596	-1.59669	7.35945e-08	2.88861e-07	GO:0055114//GO:0008152//GO:0008150//GO:0044699//GO:0044710	-//-	GO:0016491//GO:0016614//GO:0050660//GO:0003674//GO:0003824//GO:0000166//GO:0005488//GO:0036094//GO:0043167//GO:0043168//GO:0048037//GO:0050662//GO:0097159//GO:1901265//GO:1901363
OSIN0233	247.672	20.8826	3.56707	2.3917e-21	1.93027e-20	697.314	209.479	1.73304	1.05999e-07	9.10996e-07	166.624	713.919	-2.09707	2.11804e-08	9.00081e-07	73.9584	187.592	-1.34629	0.0003477	0.00133089	896.812	81.7159	3.46214	1.29148e-85	1.76328e-83	GO:0005975//GO:0008152//GO:0008150//GO:0044238//GO:0071704	-//-	GO:0003824//GO:0003674
OSIN5134	149.138	2.01084	6.19953	1.53433e-18	1.03758e-17	360.771	126.442	1.50427	0.000199562	0.000796328	90.326	369.678	-2.03239	2.65479e-19	1.01118e-16	234.021	101.474	1.20633	4.70868e-09	6.00108e-08	2933.81	258.591	3.50229	5.29861e-101	1.03911e-98	GO:0006979//GO:0055114//GO:0006950//GO:0008150//GO:0050896//GO:0008152//GO:0044699//GO:0044710	-//-	GO:0004601//GO:0020037//GO:0003674//GO:0003824//GO:0016491//GO:0016209//GO:0016684//GO:0005488//GO:0046906//GO:0097159//GO:1901363
OSIN5322	156.377	9.58077	4.03618	1.35436e-15	7.61573e-15	6.58508	132.284	-4.3222	3.0146e-14	7.85398e-13	96.449	6.75152	3.82948	1.17675e-14	1.98389e-12	47.5116	108.483	-1.19463	9.6832e-05	0.000430202	13.4014	52.5056	-1.95428	1.79359e-06	5.89267e-06	-//-	-//-	-//-
OSIN3845	491.237	115.917	2.08171	3.08964e-10	1.1403e-09	962.774	414.545	1.21717	1.33674e-07	1.13172e-06	372.936	985.999	-1.40166	1.52192e-16	3.72652e-14	176.383	419.106	-1.24683	5.6104e-12	1.31143e-10	1058.61	194.821	2.43841	3.07124e-44	1.1959e-42	-//-	-//-	-//-
OSIN7239	4417.28	1845.3	1.25914	0.00103419	0.00195603	8734.17	3730.2	1.22748	4.88102e-05	0.000226437	4066.37	8941.6	-1.13669	0.000289158	0.00259486	687.812	4574.97	-2.73364	4.50614e-11	8.86151e-10	5047.79	759.572	2.73235	1.91912e-09	8.87636e-09	-//-	-//-	-//-
* Fig. 3B

## Sheet: S3
Table S3. GO functional classification of differentially expressed genes.
Category	ID	Description	GeneRatio	BgRatio	pvalue	padj	geneID	Count
ST vs HY
CC	GO:0005840	ribosome	87/814	94/1131	2.68874e-07	2.33921e-05	OSIN2495/OSIN1149/OSIN0127/OSIN1806/OSIN7210/OSIN7705/OSIN6229/OSIN6083/OSIN7782/OSIN0023/OSIN5558/OSIN5221/OSIN1805/OSIN1667/OSIN7634/OSIN2564/OSIN2773/OSIN2991/OSIN5587/OSIN0792/OSIN6049/OSIN0306/OSIN0974/OSIN7642/OSIN1172/OSIN4271/OSIN0612/OSIN7451/OSIN2346/OSIN4647/OSIN5563/OSIN7675/OSIN5117/OSIN5637/OSIN1969/OSIN5314/OSIN4439/novel.2973/OSIN5761/OSIN6394/OSIN6388/OSIN5226/OSIN1158/OSIN2432/O…	87
MF	GO:0003735	structural constituent of ribosome	87/2410	94/3328	7.5543e-07	0.000142021	OSIN2495/OSIN1149/OSIN1806/OSIN7210/OSIN7705/OSIN6229/OSIN6083/OSIN7782/OSIN0023/OSIN5558/OSIN5221/OSIN1805/OSIN1667/OSIN7634/OSIN2564/OSIN2773/OSIN2991/OSIN5587/OSIN0792/OSIN6049/OSIN0306/OSIN0974/OSIN7642/OSIN1172/OSIN4271/OSIN0612/OSIN7451/OSIN2346/OSIN4647/OSIN0710/OSIN5563/OSIN7675/OSIN5117/OSIN5637/OSIN1969/OSIN5314/OSIN4439/novel.2973/OSIN5761/OSIN6394/OSIN6388/OSIN5226/OSIN1158/OSIN2432/O…	87
MF	GO:0005198	structural molecule activity	94/2410	103/3328	1.52205e-06	0.000143073	OSIN2495/OSIN1149/OSIN1806/OSIN7210/OSIN7705/OSIN6229/OSIN6083/OSIN7782/OSIN0023/OSIN5558/OSIN5221/OSIN1805/OSIN1667/OSIN7634/OSIN2564/OSIN2773/OSIN2991/OSIN5587/OSIN0792/OSIN6049/OSIN0306/OSIN0974/OSIN7642/OSIN1172/OSIN4271/OSIN5989/OSIN0612/OSIN7451/OSIN2346/OSIN4647/OSIN7031/OSIN0710/OSIN5563/OSIN7675/OSIN5117/OSIN5637/OSIN1969/OSIN7472/OSIN5314/OSIN4439/novel.2973/OSIN5761/OSIN6394/OSIN6388/O…	94
CC	GO:0030529	intracellular ribonucleoprotein complex	102/814	114/1131	1.88231e-06	5.45871e-05	OSIN2495/OSIN1149/OSIN0127/OSIN1806/OSIN7210/OSIN7705/OSIN2940/OSIN6229/OSIN6083/OSIN7782/OSIN0023/OSIN5558/OSIN5221/OSIN1805/OSIN1667/OSIN7634/OSIN2564/OSIN2773/OSIN2991/OSIN5587/OSIN0792/OSIN6049/OSIN0306/OSIN0974/OSIN7642/OSIN1172/OSIN4271/OSIN0612/OSIN7451/OSIN1886/OSIN2346/OSIN4647/OSIN5563/OSIN7675/OSIN5117/OSIN3208/OSIN5637/OSIN1969/OSIN5314/OSIN4439/novel.2973/OSIN5761/OSIN6394/OSIN6388/O…	102
CC	GO:1990904	ribonucleoprotein complex	102/814	114/1131	1.88231e-06	5.45871e-05	OSIN2495/OSIN1149/OSIN0127/OSIN1806/OSIN7210/OSIN7705/OSIN2940/OSIN6229/OSIN6083/OSIN7782/OSIN0023/OSIN5558/OSIN5221/OSIN1805/OSIN1667/OSIN7634/OSIN2564/OSIN2773/OSIN2991/OSIN5587/OSIN0792/OSIN6049/OSIN0306/OSIN0974/OSIN7642/OSIN1172/OSIN4271/OSIN0612/OSIN7451/OSIN1886/OSIN2346/OSIN4647/OSIN5563/OSIN7675/OSIN5117/OSIN3208/OSIN5637/OSIN1969/OSIN5314/OSIN4439/novel.2973/OSIN5761/OSIN6394/OSIN6388/O…	102
BP	GO:0006412	translation	128/1817	146/2528	2.22305e-06	0.000724715	OSIN4331/OSIN4815/OSIN2495/OSIN1149/OSIN0932/OSIN1806/OSIN6220/OSIN7210/OSIN7705/OSIN3860/OSIN6229/OSIN6083/OSIN7782/OSIN0023/OSIN5558/OSIN7583/OSIN3218/OSIN4535/OSIN3121/OSIN5221/OSIN0250/OSIN1805/OSIN1667/OSIN7634/OSIN2564/OSIN3038/OSIN4668/OSIN2773/OSIN2991/OSIN1298/OSIN1465/OSIN2442/OSIN5587/OSIN0792/OSIN6049/OSIN0306/OSIN0974/OSIN4185/OSIN4876/OSIN7642/OSIN1172/OSIN4271/OSIN0612/OSIN7846/OSI…	128
BP	GO:0043043	peptide biosynthetic process	129/1817	149/2528	9.29196e-06	0.00138182	OSIN4331/OSIN4815/OSIN2495/OSIN1149/OSIN0932/OSIN1806/OSIN6220/OSIN7210/OSIN7705/OSIN3860/OSIN6229/OSIN6083/OSIN7782/OSIN0023/OSIN5558/OSIN7583/OSIN3218/OSIN4535/OSIN3121/OSIN5221/OSIN0250/OSIN1805/OSIN1667/OSIN7634/OSIN2564/OSIN3038/OSIN4668/OSIN2773/OSIN2991/OSIN1298/OSIN1465/OSIN2442/OSIN5587/OSIN0792/OSIN6049/OSIN0306/OSIN0974/OSIN4185/OSIN4876/OSIN7642/OSIN1172/OSIN4271/OSIN0612/OSIN7846/OSI…	129
BP	GO:0006518	peptide metabolic process	135/1817	157/2528	1.27161e-05	0.00138182	OSIN4331/OSIN4815/OSIN2495/OSIN1149/OSIN0932/OSIN1806/OSIN6220/OSIN7210/OSIN7705/OSIN3860/OSIN6229/OSIN6083/OSIN7782/OSIN0023/OSIN5558/OSIN7583/OSIN3218/OSIN4535/OSIN3121/OSIN5221/OSIN0250/OSIN1805/OSIN1667/OSIN7634/OSIN2564/OSIN3038/OSIN4668/OSIN2773/OSIN2991/OSIN1298/OSIN1465/OSIN2442/OSIN5587/OSIN0792/OSIN6049/OSIN0306/OSIN6645/OSIN0974/OSIN4185/OSIN4876/OSIN7642/OSIN1172/OSIN4271/OSIN0612/OSI…	135
BP	GO:0043604	amide biosynthetic process	132/1817	154/2528	2.2877e-05	0.00179881	OSIN4331/OSIN4815/OSIN2495/OSIN1149/OSIN0932/OSIN1806/OSIN6220/OSIN7210/OSIN7705/OSIN3860/OSIN6229/OSIN6083/OSIN7782/OSIN0023/OSIN5558/OSIN7583/OSIN3218/OSIN4535/OSIN3121/OSIN5221/OSIN0250/OSIN1805/OSIN1667/OSIN7634/OSIN2564/OSIN3038/OSIN4668/OSIN2773/OSIN2991/OSIN1298/OSIN1465/OSIN2442/OSIN5587/OSIN0792/OSIN6049/OSIN0306/OSIN0974/OSIN4185/OSIN4876/OSIN7642/OSIN1172/OSIN4271/OSIN0612/OSIN7846/OSI…	132
BP	GO:0043603	cellular amide metabolic process	142/1817	167/2528	2.75891e-05	0.00179881	OSIN4331/OSIN4815/OSIN2495/OSIN1149/OSIN3227/OSIN0932/OSIN1806/OSIN6220/OSIN7210/OSIN7705/OSIN3860/OSIN6229/OSIN6083/OSIN7782/OSIN0023/OSIN5558/OSIN7583/OSIN3218/OSIN4535/OSIN3121/OSIN5221/OSIN0250/OSIN1805/OSIN1667/OSIN7634/OSIN2564/OSIN3038/OSIN4668/OSIN2773/OSIN2991/OSIN1298/OSIN1465/OSIN2442/OSIN5587/OSIN0792/OSIN6049/OSIN0306/OSIN6645/OSIN0974/OSIN4185/OSIN4876/OSIN7642/OSIN1172/OSIN4271/OSI…	142
BP	GO:1901566	organonitrogen compound biosynthetic process	183/1817	225/2528	0.000423148	0.022991	OSIN3138/OSIN4331/OSIN4815/OSIN5735/OSIN7860/OSIN4529/OSIN2495/OSIN1149/OSIN0932/OSIN1806/OSIN6220/OSIN5595/OSIN6225/OSIN5982/OSIN3257/OSIN4634/OSIN7210/OSIN7705/OSIN3860/OSIN6229/OSIN1241/OSIN6083/OSIN7804/OSIN7782/OSIN1530/OSIN0023/OSIN5558/OSIN7583/OSIN5955/OSIN3218/OSIN4535/OSIN5776/OSIN3121/OSIN5221/OSIN0250/OSIN0768/OSIN4609/OSIN1805/OSIN1667/OSIN7634/OSIN5432/OSIN4104/OSIN4787/OSIN2564/OSI…	183
CC	GO:0005737	cytoplasm	220/814	276/1131	0.000517554	0.0112568	OSIN3710/OSIN2495/OSIN5911/OSIN1149/OSIN6613/OSIN0127/OSIN1653/OSIN0872/OSIN4410/OSIN5826/OSIN1806/OSIN4901/OSIN0091/OSIN5152/OSIN5881/OSIN7210/OSIN7705/OSIN3860/OSIN1178/OSIN6229/OSIN1014/OSIN6083/OSIN7782/OSIN3306/OSIN2855/OSIN4777/OSIN0023/OSIN5558/OSIN5955/OSIN7050/OSIN4535/OSIN5021/OSIN5935/OSIN5221/OSIN0768/OSIN2308/OSIN7864/OSIN1805/OSIN1667/OSIN7634/OSIN2016/OSIN4787/OSIN4447/OSIN2564/OSI…	220
CC	GO:0043228	non-membrane-bounded organelle	136/814	166/1131	0.000980666	0.0142197	OSIN3332/OSIN2495/OSIN1149/OSIN0127/OSIN2595/OSIN1806/OSIN7210/OSIN7705/OSIN6229/OSIN6083/OSIN7782/OSIN4010/OSIN0023/OSIN5558/OSIN5221/OSIN0874/OSIN1805/OSIN1667/OSIN7634/OSIN6755/OSIN5702/OSIN2564/OSIN1666/OSIN4453/OSIN2773/OSIN2991/OSIN6754/OSIN5587/OSIN0792/OSIN6049/OSIN0306/OSIN0974/OSIN7642/OSIN1172/OSIN0235/OSIN4271/OSIN0612/OSIN7451/OSIN2346/OSIN4647/OSIN1104/OSIN5563/OSIN7675/OSIN5117/OSI…	136
CC	GO:0043232	intracellular non-membrane-bounded organelle	136/814	166/1131	0.000980666	0.0142197	OSIN3332/OSIN2495/OSIN1149/OSIN0127/OSIN2595/OSIN1806/OSIN7210/OSIN7705/OSIN6229/OSIN6083/OSIN7782/OSIN4010/OSIN0023/OSIN5558/OSIN5221/OSIN0874/OSIN1805/OSIN1667/OSIN7634/OSIN6755/OSIN5702/OSIN2564/OSIN1666/OSIN4453/OSIN2773/OSIN2991/OSIN6754/OSIN5587/OSIN0792/OSIN6049/OSIN0306/OSIN0974/OSIN7642/OSIN1172/OSIN0235/OSIN4271/OSIN0612/OSIN7451/OSIN2346/OSIN4647/OSIN1104/OSIN5563/OSIN7675/OSIN5117/OSI…	136
BP	GO:1901564	organonitrogen compound metabolic process	237/1817	299/2528	0.00123169	0.0573617	OSIN5863/OSIN3138/OSIN4331/OSIN3937/OSIN2776/OSIN4815/OSIN5735/OSIN7860/OSIN4529/OSIN5132/OSIN2495/OSIN1149/OSIN3227/OSIN0932/OSIN0022/OSIN1806/OSIN6220/OSIN5595/OSIN0091/OSIN6225/OSIN5982/OSIN3257/OSIN1637/OSIN4634/OSIN7210/OSIN7705/OSIN3860/OSIN4543/OSIN6229/OSIN1241/OSIN5191/OSIN6083/OSIN7804/OSIN7782/OSIN6500/OSIN2908/OSIN1530/OSIN0023/OSIN5558/OSIN7583/OSIN5955/OSIN3218/OSIN4535/OSIN0098/OSI…	237
BP	GO:0006418	tRNA aminoacylation for protein translation	32/1817	35/2528	0.00454381	0.18516	OSIN4331/OSIN4815/OSIN0932/OSIN3860/OSIN7583/OSIN3218/OSIN4535/OSIN3121/OSIN0250/OSIN3038/OSIN4668/OSIN1465/OSIN2442/OSIN4185/OSIN4876/OSIN7846/OSIN5287/OSIN7528/OSIN6964/OSIN4909/OSIN3384/OSIN5919/OSIN1209/OSIN2382/OSIN6232/OSIN7353/OSIN3114/OSIN7830/OSIN5396/OSIN7453/OSIN0663/OSIN3224	32
MF	GO:0004812	aminoacyl-tRNA ligase activity	33/2410	37/3328	0.0122165	0.623776	OSIN4331/OSIN4815/OSIN0932/OSIN0091/OSIN3860/OSIN7583/OSIN3218/OSIN4535/OSIN3121/OSIN0250/OSIN3038/OSIN4668/OSIN1465/OSIN2442/OSIN4185/OSIN4876/OSIN7846/OSIN5287/OSIN7528/OSIN6964/OSIN4909/OSIN3384/OSIN5919/OSIN1209/OSIN2382/OSIN6232/OSIN7353/OSIN3114/OSIN7830/OSIN5396/OSIN7453/OSIN0663/OSIN3224	33
BP	GO:0043038	amino acid activation	34/1817	39/2528	0.0194007	0.632464	OSIN4331/OSIN4815/OSIN0932/OSIN0091/OSIN3860/OSIN7583/OSIN3218/OSIN4535/OSIN3121/OSIN0250/OSIN3038/OSIN4668/OSIN1465/OSIN2442/OSIN4185/OSIN4876/OSIN7846/OSIN5287/OSIN7528/OSIN6964/OSIN4909/OSIN3384/OSIN5919/OSIN1209/OSIN2383/OSIN2382/OSIN6232/OSIN7353/OSIN3114/OSIN7830/OSIN5396/OSIN7453/OSIN0663/OSIN3224	34
BP	GO:0043039	tRNA aminoacylation	34/1817	39/2528	0.0194007	0.632464	OSIN4331/OSIN4815/OSIN0932/OSIN0091/OSIN3860/OSIN7583/OSIN3218/OSIN4535/OSIN3121/OSIN0250/OSIN3038/OSIN4668/OSIN1465/OSIN2442/OSIN4185/OSIN4876/OSIN7846/OSIN5287/OSIN7528/OSIN6964/OSIN4909/OSIN3384/OSIN5919/OSIN1209/OSIN2383/OSIN2382/OSIN6232/OSIN7353/OSIN3114/OSIN7830/OSIN5396/OSIN7453/OSIN0663/OSIN3224	34
MF	GO:0010181	FMN binding	12/2410	12/3328	0.0206402	0.623776	OSIN1636/OSIN4330/OSIN2587/OSIN3258/OSIN2722/OSIN7664/OSIN1856/novel.7268/OSIN3744/OSIN0531/OSIN0628/OSIN2938	12
MF	GO:0060589	nucleoside-triphosphatase regulator activity	12/2410	12/3328	0.0206402	0.623776	OSIN0880/OSIN2856/OSIN0009/OSIN6556/OSIN2241/OSIN2774/OSIN0929/OSIN2202/OSIN5774/OSIN5241/OSIN2585/OSIN7180	12
MF	GO:0016875	ligase activity, forming carbon-oxygen bonds	34/2410	39/3328	0.0232257	0.623776	OSIN4331/OSIN4815/OSIN0932/OSIN0091/OSIN3860/OSIN7583/OSIN3218/OSIN4535/OSIN3121/OSIN0250/OSIN3038/OSIN4668/OSIN1465/OSIN2442/OSIN4185/OSIN4876/OSIN7846/OSIN5287/OSIN7528/OSIN6964/OSIN4909/OSIN3384/OSIN5919/OSIN1209/OSIN2383/OSIN2382/OSIN6232/OSIN7353/OSIN3114/OSIN7830/OSIN5396/OSIN7453/OSIN0663/OSIN3224	34
MF	GO:0016876	ligase activity, forming aminoacyl-tRNA and related compounds	34/2410	39/3328	0.0232257	0.623776	OSIN4331/OSIN4815/OSIN0932/OSIN0091/OSIN3860/OSIN7583/OSIN3218/OSIN4535/OSIN3121/OSIN0250/OSIN3038/OSIN4668/OSIN1465/OSIN2442/OSIN4185/OSIN4876/OSIN7846/OSIN5287/OSIN7528/OSIN6964/OSIN4909/OSIN3384/OSIN5919/OSIN1209/OSIN2383/OSIN2382/OSIN6232/OSIN7353/OSIN3114/OSIN7830/OSIN5396/OSIN7453/OSIN0663/OSIN3224	34
BP	GO:0006520	cellular amino acid metabolic process	64/1817	78/2528	0.0249717	0.74007	OSIN4331/OSIN4815/OSIN5735/OSIN0932/OSIN5595/OSIN0091/OSIN5982/OSIN3860/OSIN1241/OSIN6500/OSIN1530/OSIN7583/OSIN3218/OSIN4535/OSIN5776/OSIN3121/OSIN0250/OSIN6611/OSIN0702/OSIN5432/OSIN4787/OSIN3038/OSIN4668/OSIN2509/OSIN1465/OSIN2442/OSIN1340/OSIN4185/OSIN4876/OSIN7846/OSIN6660/OSIN5287/OSIN7528/OSIN1803/OSIN3820/OSIN6964/OSIN4999/OSIN1339/OSIN2681/OSIN4909/OSIN3384/OSIN7480/OSIN5919/OSIN1209/OSI…	64
MF	GO:0003779	actin binding	11/2410	11/3328	0.0285384	0.670653	OSIN2186/OSIN1424/OSIN7880/OSIN4130/OSIN2927/OSIN4217/OSIN1669/OSIN0006/OSIN6368/OSIN7652/OSIN7505	11
BP	GO:0034613	cellular protein localization	51/1817	62/2528	0.0404461	0.943094	OSIN3282/OSIN4901/OSIN3219/OSIN0482/OSIN2855/OSIN6700/OSIN5935/OSIN5734/OSIN5989/OSIN3374/OSIN7173/OSIN7031/OSIN5645/OSIN7472/OSIN2783/OSIN5276/OSIN2121/OSIN6879/OSIN5240/OSIN1504/OSIN2485/OSIN0501/OSIN0208/OSIN4385/OSIN2168/OSIN6062/OSIN7803/OSIN7946/OSIN7827/OSIN7445/OSIN4618/OSIN0378/OSIN7588/OSIN1072/OSIN1323/OSIN7809/OSIN0179/OSIN0661/OSIN5669/OSIN6692/OSIN3787/novel.2152/OSIN1816/OSIN5389/O…	51
BP	GO:0070727	cellular macromolecule localization	51/1817	62/2528	0.0404461	0.943094	OSIN3282/OSIN4901/OSIN3219/OSIN0482/OSIN2855/OSIN6700/OSIN5935/OSIN5734/OSIN5989/OSIN3374/OSIN7173/OSIN7031/OSIN5645/OSIN7472/OSIN2783/OSIN5276/OSIN2121/OSIN6879/OSIN5240/OSIN1504/OSIN2485/OSIN0501/OSIN0208/OSIN4385/OSIN2168/OSIN6062/OSIN7803/OSIN7946/OSIN7827/OSIN7445/OSIN4618/OSIN0378/OSIN7588/OSIN1072/OSIN1323/OSIN7809/OSIN0179/OSIN0661/OSIN5669/OSIN6692/OSIN3787/novel.2152/OSIN1816/OSIN5389/O…	51
CC	GO:0044444	cytoplasmic part	175/814	228/1131	0.0415701	0.516657	OSIN2495/OSIN5911/OSIN1149/OSIN6613/OSIN0127/OSIN1653/OSIN4410/OSIN5826/OSIN1806/OSIN4901/OSIN5881/OSIN7210/OSIN7705/OSIN1178/OSIN6229/OSIN1014/OSIN6083/OSIN7782/OSIN2855/OSIN0023/OSIN5558/OSIN5955/OSIN7050/OSIN5021/OSIN5935/OSIN5221/OSIN0768/OSIN2308/OSIN1805/OSIN1667/OSIN7634/OSIN2016/OSIN2564/OSIN2773/OSIN2991/OSIN5587/OSIN0792/OSIN6049/OSIN5734/OSIN3323/OSIN0306/OSIN0974/OSIN6811/OSIN7642/OSI…	175
BP	GO:0051641	cellular localization	57/1817	70/2528	0.0436906	0.943094	OSIN3282/OSIN4901/OSIN3219/OSIN0482/OSIN2855/OSIN6700/OSIN5935/OSIN5734/OSIN5989/OSIN3473/OSIN3374/OSIN7173/OSIN7031/OSIN5645/OSIN7472/OSIN2783/OSIN5276/OSIN4989/OSIN2121/OSIN6879/OSIN5240/OSIN1504/OSIN2485/OSIN4300/OSIN0501/OSIN0208/OSIN2356/OSIN4385/OSIN2168/OSIN6062/OSIN7803/OSIN7946/OSIN7827/OSIN7445/OSIN4618/OSIN0378/OSIN7588/OSIN1072/OSIN1303/OSIN1323/OSIN7809/OSIN0179/OSIN0661/OSIN6088/OSI…	57
BP	GO:0010467	gene expression	352/1817	469/2528	0.0495806	0.943094	OSIN0446/OSIN0373/OSIN4331/OSIN0101/OSIN1147/OSIN4663/OSIN0679/OSIN4815/OSIN2598/OSIN5701/OSIN5871/novel.1451/OSIN3534/novel.5008/OSIN2495/OSIN3827/OSIN1149/OSIN1346/OSIN5434/OSIN0932/OSIN1279/OSIN1806/OSIN6220/OSIN4484/OSIN2025/OSIN7210/OSIN7705/OSIN2940/OSIN3860/OSIN6229/OSIN2098/OSIN4276/OSIN6083/OSIN0445/OSIN7782/OSIN3306/OSIN1645/OSIN2901/OSIN0023/OSIN5558/OSIN7583/OSIN3218/OSIN4535/OSIN5936…	352
PR vs ST
BP	GO:1901564	organonitrogen compound metabolic process	189/1269	298/2525	7.79531e-07	0.000254127	OSIN5863/OSIN1055/OSIN2908/OSIN4331/OSIN6974/OSIN7705/OSIN6220/OSIN5315/OSIN5234/novel.5900/OSIN5735/OSIN4815/OSIN2509/OSIN6500/OSIN7804/OSIN0590/novel.2661/OSIN0091/novel.585/OSIN4165/OSIN1109/OSIN5271/OSIN3257/OSIN3971/OSIN5396/OSIN6394/OSIN3614/OSIN4529/OSIN1381/OSIN1667/OSIN0260/OSIN1172/OSIN2991/OSIN6225/OSIN3171/OSIN1806/OSIN2665/OSIN2776/OSIN0152/OSIN5520/OSIN3227/OSIN0122/OSIN1637/OSIN115…	189
CC	GO:0005840	ribosome	67/591	94/1132	6.80859e-05	0.00209854	OSIN7705/novel.2661/OSIN4165/OSIN6394/OSIN3614/OSIN1667/OSIN0260/OSIN1172/OSIN2991/OSIN3171/OSIN1806/OSIN1158/OSIN5558/OSIN0127/OSIN7675/OSIN7770/OSIN7642/OSIN1969/OSIN0023/OSIN4365/OSIN4271/OSIN1149/OSIN6049/OSIN2564/OSIN7567/OSIN5637/OSIN1228/OSIN0792/OSIN6229/OSIN4682/OSIN5761/OSIN2496/OSIN0142/OSIN2465/OSIN4313/OSIN3758/OSIN7558/OSIN7634/OSIN0306/novel.2973/OSIN5408/OSIN5117/OSIN6240/OSIN1805…	67
CC	GO:0030529	intracellular ribonucleoprotein complex	79/591	114/1132	7.23634e-05	0.00209854	OSIN7705/novel.2661/OSIN6131/OSIN4165/OSIN2152/OSIN7479/OSIN6394/OSIN3614/OSIN1667/OSIN0260/OSIN1172/OSIN2991/OSIN7534/OSIN3171/OSIN1806/OSIN2896/OSIN1158/OSIN5558/OSIN1886/OSIN0127/OSIN7675/OSIN7770/OSIN7642/OSIN1969/OSIN0023/OSIN4365/OSIN4271/OSIN1149/OSIN6049/OSIN2564/OSIN7567/OSIN5637/OSIN1228/OSIN0792/OSIN6229/OSIN4682/OSIN5761/OSIN2496/OSIN0142/OSIN2465/OSIN3854/OSIN4313/OSIN3758/OSIN7558/O…	79
CC	GO:1990904	ribonucleoprotein complex	79/591	114/1132	7.23634e-05	0.00209854	OSIN7705/novel.2661/OSIN6131/OSIN4165/OSIN2152/OSIN7479/OSIN6394/OSIN3614/OSIN1667/OSIN0260/OSIN1172/OSIN2991/OSIN7534/OSIN3171/OSIN1806/OSIN2896/OSIN1158/OSIN5558/OSIN1886/OSIN0127/OSIN7675/OSIN7770/OSIN7642/OSIN1969/OSIN0023/OSIN4365/OSIN4271/OSIN1149/OSIN6049/OSIN2564/OSIN7567/OSIN5637/OSIN1228/OSIN0792/OSIN6229/OSIN4682/OSIN5761/OSIN2496/OSIN0142/OSIN2465/OSIN3854/OSIN4313/OSIN3758/OSIN7558/O…	79
MF	GO:0005198	structural molecule activity	72/1714	103/3322	9.68694e-05	0.0144314	OSIN7705/novel.2661/OSIN4165/OSIN6394/OSIN3614/OSIN1667/OSIN0260/OSIN1172/OSIN2991/OSIN3171/OSIN1806/OSIN1158/OSIN7031/OSIN5558/OSIN7675/OSIN7770/OSIN7642/OSIN1969/OSIN0023/OSIN4365/OSIN4271/OSIN1149/OSIN6049/OSIN2564/OSIN7567/OSIN5637/OSIN1228/OSIN0792/OSIN6229/OSIN4682/OSIN5761/OSIN2496/OSIN0142/OSIN2465/OSIN4313/OSIN6062/OSIN7102/OSIN3758/OSIN7558/OSIN7634/OSIN0306/novel.2973/OSIN5408/OSIN5117…	72
MF	GO:0003735	structural constituent of ribosome	66/1714	94/3322	0.000153526	0.0144314	OSIN7705/novel.2661/OSIN4165/OSIN6394/OSIN3614/OSIN1667/OSIN0260/OSIN1172/OSIN2991/OSIN3171/OSIN1806/OSIN1158/OSIN5558/OSIN7675/OSIN7770/OSIN7642/OSIN1969/OSIN0023/OSIN4365/OSIN4271/OSIN1149/OSIN6049/OSIN2564/OSIN7567/OSIN5637/OSIN1228/OSIN0792/OSIN6229/OSIN4682/OSIN5761/OSIN2496/OSIN0142/OSIN2465/OSIN4313/OSIN3758/OSIN7558/OSIN7634/OSIN0306/novel.2973/OSIN5408/OSIN5117/OSIN6240/OSIN1805/OSIN6309…	66
BP	GO:1901566	organonitrogen compound biosynthetic process	139/1269	225/2525	0.000181576	0.0226383	OSIN1055/OSIN4331/OSIN6974/OSIN7705/OSIN6220/OSIN5315/OSIN5735/OSIN4815/OSIN2509/OSIN7804/OSIN0590/novel.2661/novel.585/OSIN4165/OSIN1109/OSIN5271/OSIN3257/OSIN3971/OSIN5396/OSIN6394/OSIN3614/OSIN4529/OSIN1667/OSIN0260/OSIN1172/OSIN2991/OSIN6225/OSIN3171/OSIN1806/OSIN2665/OSIN0152/OSIN5520/OSIN1158/OSIN5432/OSIN5558/OSIN0768/OSIN7675/OSIN7770/OSIN4881/OSIN7642/OSIN6550/OSIN1969/OSIN0023/OSIN4365/…	139
BP	GO:0043603	cellular amide metabolic process	106/1269	167/2525	0.000257596	0.0226383	OSIN4331/OSIN7705/OSIN6220/OSIN5315/OSIN4815/novel.2661/OSIN4165/OSIN5271/OSIN5396/OSIN6394/OSIN3614/OSIN1667/OSIN0260/OSIN1172/OSIN2991/OSIN3171/OSIN1806/OSIN5520/OSIN3227/OSIN1158/OSIN5558/OSIN5116/OSIN7675/OSIN7770/OSIN4881/OSIN7642/OSIN1969/OSIN0023/OSIN4365/OSIN4535/OSIN4185/OSIN4271/OSIN1149/OSIN0975/OSIN6049/OSIN6964/OSIN2564/OSIN7567/OSIN5637/OSIN1228/OSIN4588/OSIN0792/OSIN6229/OSIN7583/O…	106
BP	GO:0006412	translation	94/1269	146/2525	0.00027777	0.0226383	OSIN4331/OSIN7705/OSIN6220/OSIN5315/OSIN4815/novel.2661/OSIN4165/OSIN5271/OSIN5396/OSIN6394/OSIN3614/OSIN1667/OSIN0260/OSIN1172/OSIN2991/OSIN3171/OSIN1806/OSIN5520/OSIN1158/OSIN5558/OSIN7675/OSIN7770/OSIN4881/OSIN7642/OSIN1969/OSIN0023/OSIN4365/OSIN4535/OSIN4185/OSIN4271/OSIN1149/OSIN0975/OSIN6049/OSIN6964/OSIN2564/OSIN7567/OSIN5637/OSIN1228/OSIN0792/OSIN6229/OSIN7583/OSIN4682/OSIN5761/OSIN2496/O…	94
BP	GO:0043604	amide biosynthetic process	98/1269	154/2525	0.000387498	0.0234666	OSIN4331/OSIN7705/OSIN6220/OSIN5315/OSIN4815/novel.2661/OSIN4165/OSIN5271/OSIN5396/OSIN6394/OSIN3614/OSIN1667/OSIN0260/OSIN1172/OSIN2991/OSIN3171/OSIN1806/OSIN5520/OSIN1158/OSIN5558/OSIN7675/OSIN7770/OSIN4881/OSIN7642/OSIN1969/OSIN0023/OSIN4365/OSIN4535/OSIN4185/OSIN4271/OSIN1149/OSIN0975/OSIN6049/OSIN6964/OSIN2564/OSIN7567/OSIN5637/OSIN1228/OSIN0792/OSIN6229/OSIN7583/OSIN4682/OSIN5761/OSIN2496/O…	98
BP	GO:0043043	peptide biosynthetic process	95/1269	149/2525	0.000431901	0.0234666	OSIN4331/OSIN7705/OSIN6220/OSIN5315/OSIN4815/novel.2661/OSIN4165/OSIN5271/OSIN5396/OSIN6394/OSIN3614/OSIN1667/OSIN0260/OSIN1172/OSIN2991/OSIN3171/OSIN1806/OSIN5520/OSIN1158/OSIN5558/OSIN7675/OSIN7770/OSIN4881/OSIN7642/OSIN1969/OSIN0023/OSIN4365/OSIN4535/OSIN4185/OSIN4271/OSIN1149/OSIN0975/OSIN6049/OSIN6964/OSIN2564/OSIN7567/OSIN5637/OSIN1228/OSIN0792/OSIN6229/OSIN7583/OSIN4682/OSIN5761/OSIN2496/O…	95
BP	GO:0006518	peptide metabolic process	99/1269	157/2525	0.000585877	0.0272851	OSIN4331/OSIN7705/OSIN6220/OSIN5315/OSIN4815/novel.2661/OSIN4165/OSIN5271/OSIN5396/OSIN6394/OSIN3614/OSIN1667/OSIN0260/OSIN1172/OSIN2991/OSIN3171/OSIN1806/OSIN5520/OSIN1158/OSIN5558/OSIN5116/OSIN7675/OSIN7770/OSIN4881/OSIN7642/OSIN1969/OSIN0023/OSIN4365/OSIN4535/OSIN4185/OSIN4271/OSIN1149/OSIN0975/OSIN6049/OSIN6964/OSIN2564/OSIN7567/OSIN5637/OSIN1228/OSIN0792/OSIN6229/OSIN7583/OSIN4682/OSIN5761/O…	99
BP	GO:0044281	small molecule metabolic process	114/1269	186/2525	0.00110131	0.0448785	OSIN5863/OSIN3802/OSIN2111/OSIN1055/OSIN0697/OSIN2908/OSIN0799/OSIN4331/OSIN6974/OSIN5234/novel.5900/OSIN5735/OSIN4815/OSIN2509/OSIN6500/OSIN7804/OSIN0590/OSIN3732/OSIN0091/novel.585/OSIN1109/OSIN3971/OSIN5396/OSIN6089/OSIN4529/OSIN6225/OSIN2776/OSIN0152/OSIN3227/OSIN0122/OSIN1239/OSIN1637/OSIN5432/OSIN0768/OSIN2604/OSIN3296/OSIN4881/OSIN6550/OSIN1169/OSIN2001/OSIN4535/OSIN0022/OSIN4185/OSIN3238/…	114
BP	GO:1901135	carbohydrate derivative metabolic process	59/1269	90/2525	0.00206699	0.074871	OSIN2908/OSIN2312/OSIN7804/OSIN1109/OSIN3257/OSIN3971/OSIN4107/OSIN5826/OSIN6225/OSIN2776/OSIN4673/OSIN0122/OSIN1637/OSIN0186/OSIN0768/OSIN0872/OSIN7401/OSIN1169/OSIN0022/OSIN6677/OSIN5294/OSIN3238/OSIN1089/OSIN7780/OSIN6508/OSIN0832/OSIN3934/OSIN5132/OSIN3641/OSIN7400/OSIN6999/OSIN2071/OSIN5368/OSIN3933/OSIN3303/OSIN3162/OSIN6553/OSIN3996/OSIN4259/OSIN5356/OSIN3138/OSIN3119/OSIN7659/OSIN1815/OSI…	59
BP	GO:0044271	cellular nitrogen compound biosynthetic process	248/1269	439/2525	0.00236473	0.0770902	OSIN0446/OSIN0445/OSIN1055/OSIN1385/OSIN4331/OSIN6974/OSIN4890/OSIN5688/OSIN7705/OSIN1261/OSIN6220/OSIN5005/OSIN2026/OSIN4320/OSIN5315/OSIN6659/OSIN6030/OSIN3643/OSIN4815/OSIN4015/OSIN7804/OSIN7087/OSIN7184/OSIN0590/OSIN4058/OSIN4025/novel.2661/novel.585/OSIN4165/OSIN0430/OSIN7373/OSIN4619/OSIN6412/OSIN1109/OSIN1592/OSIN5271/novel.1451/OSIN5538/OSIN3696/OSIN3534/OSIN3971/OSIN5396/OSIN7648/OSIN639…	248
BP	GO:0055086	nucleobase-containing small molecule metabolic process	45/1269	67/2525	0.00343517	0.101806	OSIN1055/OSIN2908/OSIN7804/OSIN0590/novel.585/OSIN1109/OSIN3971/OSIN4529/OSIN6225/OSIN2776/OSIN0122/OSIN1637/OSIN0768/OSIN1169/OSIN0022/OSIN3238/OSIN4995/OSIN1089/OSIN7780/OSIN6508/OSIN0832/OSIN5132/OSIN7400/OSIN2071/OSIN5368/OSIN2263/OSIN4104/OSIN6553/OSIN3815/OSIN2521/OSIN5356/OSIN3119/OSIN1530/OSIN7659/OSIN1815/OSIN3723/OSIN0955/OSIN1958/OSIN4960/OSIN5191/OSIN1328/OSIN4108/OSIN0098/OSIN0081/OS…	45
BP	GO:0010467	gene expression	262/1269	470/2525	0.00482296	0.131024	OSIN0446/OSIN0445/OSIN5576/OSIN0603/OSIN1385/OSIN4331/OSIN4890/OSIN5688/OSIN7705/OSIN1261/OSIN6220/OSIN5005/OSIN2026/OSIN7633/OSIN4320/OSIN5315/OSIN6659/OSIN6030/OSIN3643/OSIN4815/OSIN4015/OSIN7087/OSIN7184/OSIN4058/OSIN4025/novel.2661/OSIN6131/OSIN4165/OSIN0430/OSIN7373/OSIN4619/OSIN6412/OSIN2152/OSIN1592/OSIN5271/novel.1451/OSIN5538/OSIN3696/OSIN3534/OSIN5396/OSIN7648/OSIN6394/OSIN1280/OSIN0679…	262
BP	GO:1901615	organic hydroxy compound metabolic process	10/1269	11/2525	0.00605386	0.151812	OSIN3802/OSIN3645/OSIN2185/OSIN6974/OSIN6089/OSIN5267/OSIN1545/OSIN4993/OSIN3544/OSIN1313	10
CC	GO:0005737	cytoplasm	162/591	276/1132	0.00783553	0.170423	OSIN3710/OSIN5179/OSIN7705/OSIN4901/OSIN1014/OSIN0033/OSIN0984/OSIN1964/novel.2661/OSIN0091/OSIN4165/OSIN4410/OSIN5734/OSIN1178/OSIN0693/OSIN5271/OSIN0604/OSIN3971/OSIN6394/OSIN6089/OSIN3614/OSIN1667/OSIN0260/OSIN5826/OSIN1172/OSIN2991/OSIN7534/OSIN6613/OSIN3171/OSIN1806/OSIN5520/OSIN3306/OSIN1158/OSIN7031/OSIN5558/OSIN5116/OSIN0276/OSIN1518/OSIN2250/OSIN0768/OSIN6805/OSIN4777/OSIN0127/OSIN3986/O…	162
BP	GO:0044085	cellular component biogenesis	43/1269	66/2525	0.00961235	0.216306	OSIN2290/OSIN4873/OSIN0984/OSIN2752/OSIN6131/OSIN2152/OSIN1570/novel.9047/OSIN7029/OSIN0866/OSIN3044/OSIN3367/OSIN2896/OSIN1886/OSIN4632/OSIN1768/OSIN2250/OSIN4011/OSIN1119/OSIN0757/OSIN5910/OSIN5300/OSIN2757/OSIN0786/OSIN0660/OSIN0500/OSIN1816/OSIN3854/OSIN7674/OSIN7761/OSIN3286/OSIN6969/OSIN0908/OSIN0222/OSIN3083/OSIN6142/OSIN0487/OSIN0273/OSIN7854/OSIN1300/OSIN5317/OSIN6006/OSIN4158	43
BP	GO:0022613	ribonucleoprotein complex biogenesis	20/1269	27/2525	0.00995271	0.216306	OSIN2752/OSIN6131/OSIN2152/OSIN1570/OSIN0866/OSIN3044/OSIN3367/OSIN2896/OSIN1886/OSIN4632/OSIN5910/OSIN3854/OSIN7674/OSIN7761/OSIN3286/OSIN0908/OSIN3083/OSIN7854/OSIN1300/OSIN5317	20
BP	GO:0009059	macromolecule biosynthetic process	248/1269	449/2525	0.0114436	0.233163	OSIN0446/OSIN0445/OSIN1385/OSIN4002/OSIN4331/OSIN4890/OSIN5688/OSIN7705/OSIN1261/OSIN6220/OSIN5005/OSIN2026/OSIN4320/OSIN5315/OSIN2312/OSIN6659/OSIN6030/OSIN3643/OSIN4815/OSIN4015/OSIN5249/OSIN7087/OSIN7184/OSIN4058/OSIN4025/novel.2661/OSIN4165/OSIN0430/OSIN7373/OSIN4619/OSIN6412/OSIN1592/OSIN5271/novel.1451/OSIN2404/OSIN5538/OSIN3696/OSIN3534/OSIN3257/OSIN5396/OSIN7648/OSIN5721/OSIN6394/OSIN1280…	248
BP	GO:0034645	cellular macromolecule biosynthetic process	246/1269	446/2525	0.012879	0.246974	OSIN0446/OSIN0445/OSIN1385/OSIN4002/OSIN4331/OSIN4890/OSIN5688/OSIN7705/OSIN1261/OSIN6220/OSIN5005/OSIN2026/OSIN4320/OSIN5315/OSIN2312/OSIN6659/OSIN6030/OSIN3643/OSIN4815/OSIN4015/OSIN5249/OSIN7087/OSIN7184/OSIN4058/OSIN4025/novel.2661/OSIN4165/OSIN0430/OSIN7373/OSIN4619/OSIN6412/OSIN1592/OSIN5271/novel.1451/OSIN2404/OSIN5538/OSIN3696/OSIN3534/OSIN5396/OSIN7648/OSIN5721/OSIN6394/OSIN1280/OSIN4107…	246
CC	GO:0043228	non-membrane-bounded organelle	100/591	166/1132	0.0151976	0.220366	OSIN7705/OSIN1666/OSIN7087/novel.2661/OSIN4165/OSIN6394/OSIN3614/OSIN1667/OSIN0260/OSIN1172/OSIN2991/OSIN3171/OSIN1806/OSIN1158/OSIN5558/OSIN4453/OSIN7189/OSIN1768/OSIN0127/OSIN7675/OSIN7770/OSIN1119/OSIN0757/OSIN7642/OSIN5910/OSIN1969/OSIN0023/OSIN2757/OSIN4365/OSIN2595/OSIN7168/OSIN4271/OSIN0786/OSIN0660/OSIN1149/OSIN6049/OSIN3177/OSIN2564/OSIN7567/OSIN5637/OSIN1228/OSIN0792/OSIN6229/OSIN0874/O…	100
CC	GO:0043232	intracellular non-membrane-bounded organelle	100/591	166/1132	0.0151976	0.220366	OSIN7705/OSIN1666/OSIN7087/novel.2661/OSIN4165/OSIN6394/OSIN3614/OSIN1667/OSIN0260/OSIN1172/OSIN2991/OSIN3171/OSIN1806/OSIN1158/OSIN5558/OSIN4453/OSIN7189/OSIN1768/OSIN0127/OSIN7675/OSIN7770/OSIN1119/OSIN0757/OSIN7642/OSIN5910/OSIN1969/OSIN0023/OSIN2757/OSIN4365/OSIN2595/OSIN7168/OSIN4271/OSIN0786/OSIN0660/OSIN1149/OSIN6049/OSIN3177/OSIN2564/OSIN7567/OSIN5637/OSIN1228/OSIN0792/OSIN6229/OSIN0874/O…	100
BP	GO:0042254	ribosome biogenesis	18/1269	25/2525	0.0224753	0.376336	OSIN2752/OSIN6131/OSIN2152/OSIN1570/OSIN0866/OSIN3044/OSIN3367/OSIN2896/OSIN4632/OSIN5910/OSIN3854/OSIN7674/OSIN7761/OSIN3286/OSIN0908/OSIN7854/OSIN1300/OSIN5317	18
BP	GO:0006753	nucleoside phosphate metabolic process	32/1269	49/2525	0.0230881	0.376336	OSIN2908/OSIN7804/OSIN0590/novel.585/OSIN1109/OSIN3971/OSIN4529/OSIN6225/OSIN1637/OSIN0768/OSIN1169/OSIN4995/OSIN1089/OSIN7780/OSIN6508/OSIN7400/OSIN2263/OSIN4104/OSIN6553/OSIN3815/OSIN2521/OSIN5356/OSIN3119/OSIN1530/OSIN7659/OSIN1815/OSIN0955/OSIN5191/OSIN1328/OSIN0098/OSIN0081/OSIN0073	32
BP	GO:0009117	nucleotide metabolic process	32/1269	49/2525	0.0230881	0.376336	OSIN2908/OSIN7804/OSIN0590/novel.585/OSIN1109/OSIN3971/OSIN4529/OSIN6225/OSIN1637/OSIN0768/OSIN1169/OSIN4995/OSIN1089/OSIN7780/OSIN6508/OSIN7400/OSIN2263/OSIN4104/OSIN6553/OSIN3815/OSIN2521/OSIN5356/OSIN3119/OSIN1530/OSIN7659/OSIN1815/OSIN0955/OSIN5191/OSIN1328/OSIN0098/OSIN0081/OSIN0073	32
MF	GO:0016614	oxidoreductase activity, acting on CH-OH group of donors	39/1714	60/3322	0.0239619	0.976415	OSIN7120/OSIN4480/OSIN0799/OSIN5312/OSIN5735/OSIN1796/OSIN0353/OSIN1605/OSIN2370/OSIN5907/OSIN1371/OSIN1736/OSIN1264/OSIN5131/OSIN2975/OSIN0410/OSIN1734/OSIN7025/OSIN6236/OSIN6999/novel.8136/OSIN0361/OSIN7781/OSIN7948/OSIN6743/OSIN6958/OSIN6966/OSIN3131/OSIN6196/OSIN5486/OSIN5356/OSIN4103/OSIN7036/OSIN4847/OSIN3811/OSIN5505/OSIN4428/OSIN5138/OSIN0098	39
BP	GO:0072521	purine-containing compound metabolic process	23/1269	34/2525	0.0299675	0.450422	OSIN1055/OSIN7804/OSIN1109/OSIN3971/OSIN4529/OSIN6225/OSIN1637/OSIN0768/OSIN1169/OSIN1089/OSIN7780/OSIN6508/OSIN7400/OSIN4104/OSIN6553/OSIN5356/OSIN3119/OSIN7659/OSIN1815/OSIN0955/OSIN5191/OSIN1328/OSIN0073	23
YF vs PR
MF	GO:0004553	hydrolase activity, hydrolyzing O-glycosyl compounds	26/893	49/3317	8.30007e-05	0.00928867	novel.6148/OSIN7365/OSIN2297/OSIN7739/OSIN6228/OSIN1640/OSIN3331/OSIN5654/OSIN5652/OSIN6538/OSIN2150/OSIN2881/OSIN0571/OSIN1231/OSIN3468/OSIN2118/OSIN0398/OSIN5190/OSIN1658/OSIN4098/OSIN3270/novel.972/novel.2829/OSIN0969/OSIN7776/OSIN5179	26
MF	GO:0016798	hydrolase activity, acting on glycosyl bonds	27/893	52/3317	9.93441e-05	0.00928867	novel.6148/OSIN7365/OSIN2297/OSIN7739/OSIN6228/OSIN1640/OSIN3331/OSIN2078/OSIN5654/OSIN5652/OSIN6538/OSIN2150/OSIN2881/OSIN0571/OSIN1231/OSIN3468/OSIN2118/OSIN0398/OSIN5190/OSIN1658/OSIN4098/OSIN3270/novel.972/novel.2829/OSIN0969/OSIN7776/OSIN5179	27
MF	GO:0046914	transition metal ion binding	104/893	292/3317	0.000391578	0.0244083	OSIN6176/OSIN3846/OSIN0297/OSIN4415/OSIN6659/OSIN1841/OSIN1062/OSIN4320/OSIN5292/OSIN1795/OSIN6381/OSIN4049/OSIN5662/OSIN3496/OSIN6664/OSIN0453/OSIN6548/OSIN7251/OSIN3625/OSIN6073/OSIN3534/OSIN7428/OSIN2078/OSIN3012/OSIN4619/OSIN2367/OSIN3290/OSIN3726/OSIN4349/OSIN3633/OSIN7422/OSIN7745/OSIN2185/OSIN2800/OSIN0679/OSIN5688/OSIN5982/OSIN0703/OSIN6460/novel.5951/OSIN6476/OSIN7235/OSIN6492/OSIN6401/O…	104
MF	GO:0043169	cation binding	128/893	379/3317	0.00104346	0.0458004	OSIN6176/OSIN3846/OSIN2297/OSIN0297/OSIN4415/OSIN6659/OSIN1841/OSIN1062/OSIN4320/OSIN5292/OSIN1795/OSIN6381/OSIN4049/OSIN5662/OSIN3496/OSIN6664/OSIN2957/OSIN0453/OSIN6548/OSIN7251/OSIN0232/OSIN3625/OSIN6073/OSIN3331/OSIN0423/OSIN3534/OSIN7428/OSIN2078/OSIN3012/OSIN4619/OSIN2367/OSIN3290/OSIN3726/OSIN3986/OSIN4349/OSIN3633/OSIN7422/OSIN7745/OSIN2185/OSIN2800/OSIN0679/OSIN5688/OSIN5654/OSIN5982/OSI…	128
MF	GO:0046872	metal ion binding	127/893	377/3317	0.00122461	0.0458004	OSIN6176/OSIN3846/OSIN2297/OSIN0297/OSIN4415/OSIN6659/OSIN1841/OSIN1062/OSIN4320/OSIN5292/OSIN1795/OSIN6381/OSIN4049/OSIN5662/OSIN3496/OSIN6664/OSIN2957/OSIN0453/OSIN6548/OSIN7251/OSIN0232/OSIN3625/OSIN6073/OSIN3331/OSIN0423/OSIN3534/OSIN7428/OSIN2078/OSIN3012/OSIN4619/OSIN2367/OSIN3290/OSIN3726/OSIN3986/OSIN4349/OSIN3633/OSIN7422/OSIN7745/OSIN2185/OSIN2800/OSIN0679/OSIN5688/OSIN5654/OSIN5982/OSI…	127
MF	GO:0008236	serine-type peptidase activity	19/893	39/3317	0.00282131	0.0674623	OSIN3530/OSIN3529/OSIN0885/OSIN6127/OSIN1762/OSIN5232/OSIN1868/OSIN6485/OSIN3167/OSIN4620/novel.1472/OSIN5490/OSIN5943/OSIN1821/OSIN2075/OSIN5384/novel.4852/OSIN2945/OSIN3071	19
MF	GO:0017171	serine hydrolase activity	19/893	39/3317	0.00282131	0.0674623	OSIN3530/OSIN3529/OSIN0885/OSIN6127/OSIN1762/OSIN5232/OSIN1868/OSIN6485/OSIN3167/OSIN4620/novel.1472/OSIN5490/OSIN5943/OSIN1821/OSIN2075/OSIN5384/novel.4852/OSIN2945/OSIN3071	19
MF	GO:0004252	serine-type endopeptidase activity	14/893	26/3317	0.00315512	0.0674623	OSIN3530/OSIN0885/OSIN1762/OSIN5232/OSIN6485/OSIN3167/OSIN4620/novel.1472/OSIN5490/OSIN5943/OSIN5384/novel.4852/OSIN2945/OSIN3071	14
MF	GO:0005507	copper ion binding	12/893	21/3317	0.00324685	0.0674623	OSIN0297/OSIN4049/OSIN3633/novel.5951/OSIN6401/OSIN1897/OSIN2095/OSIN0474/OSIN2026/OSIN0467/OSIN7139/OSIN2392	12
BP	GO:0005975	carbohydrate metabolic process	44/683	117/2520	0.00719714	0.998826	novel.6148/OSIN7365/OSIN7739/OSIN2038/OSIN1170/OSIN6228/OSIN0233/OSIN7242/OSIN1640/OSIN6073/OSIN2268/OSIN5594/OSIN5652/OSIN6538/OSIN1129/OSIN7370/OSIN1733/OSIN2881/OSIN6815/OSIN0571/OSIN1231/OSIN4961/OSIN2116/OSIN3468/OSIN2118/OSIN0398/OSIN6999/OSIN4967/OSIN5190/OSIN1658/OSIN3494/OSIN4501/OSIN3270/novel.972/OSIN1791/novel.2829/OSIN2166/OSIN0969/OSIN1457/OSIN4428/OSIN6954/OSIN0754/OSIN7776/OSIN5179	44
BP	GO:0055114	oxidation-reduction process	130/683	413/2520	0.0175779	0.998826	OSIN6176/OSIN3941/OSIN5134/OSIN0353/OSIN6238/OSIN2111/OSIN4480/OSIN0297/OSIN0599/OSIN4415/OSIN3811/OSIN1841/OSIN1795/OSIN7254/OSIN7354/OSIN3749/OSIN5662/OSIN3496/OSIN2067/OSIN6714/OSIN6664/OSIN0453/OSIN0358/OSIN3935/OSIN2066/OSIN5429/OSIN3012/OSIN2367/OSIN3290/OSIN3726/OSIN1900/OSIN3633/OSIN3080/OSIN7422/OSIN2185/OSIN2534/OSIN5982/OSIN5312/OSIN6476/OSIN7235/OSIN6492/OSIN6401/OSIN6297/OSIN1478/OSI…	130
MF	GO:0046982	protein heterodimerization activity	10/893	20/3317	0.0229736	0.429606	OSIN0847/OSIN3337/OSIN4988/OSIN4982/OSIN0296/OSIN7018/OSIN7019/OSIN4855/OSIN7690/OSIN7886	10
CC	GO:0031410	cytoplasmic vesicle	6/299	10/1131	0.0253837	0.528114	OSIN7745/OSIN7588/OSIN6062/OSIN0859/OSIN5989/OSIN7523	6
CC	GO:0031982	vesicle	6/299	10/1131	0.0253837	0.528114	OSIN7745/OSIN7588/OSIN6062/OSIN0859/OSIN5989/OSIN7523	6
CC	GO:0044433	cytoplasmic vesicle part	6/299	10/1131	0.0253837	0.528114	OSIN7745/OSIN7588/OSIN6062/OSIN0859/OSIN5989/OSIN7523	6
CC	GO:0097708	intracellular vesicle	6/299	10/1131	0.0253837	0.528114	OSIN7745/OSIN7588/OSIN6062/OSIN0859/OSIN5989/OSIN7523	6
MF	GO:0005506	iron ion binding	31/893	84/3317	0.0272927	0.463977	OSIN6176/OSIN4415/OSIN1841/OSIN1795/OSIN5662/OSIN3496/OSIN6664/OSIN0453/OSIN3012/OSIN2367/OSIN3290/OSIN3726/OSIN4349/OSIN7422/OSIN2185/OSIN6476/OSIN7235/OSIN6492/OSIN3645/OSIN1914/OSIN7244/OSIN6001/OSIN7673/OSIN7237/OSIN1267/OSIN7150/OSIN4605/OSIN3900/OSIN3452/OSIN2664/OSIN7141	31
CC	GO:0016021	integral component of membrane	101/299	334/1131	0.0364216	0.528114	OSIN2951/OSIN0588/OSIN2444/OSIN4143/OSIN3751/OSIN0961/OSIN0620/novel.6646/OSIN1493/OSIN4978/OSIN3492/OSIN3388/OSIN2615/OSIN3512/OSIN6975/OSIN7274/OSIN3791/OSIN0712/OSIN1127/OSIN5946/novel.3185/OSIN5267/OSIN0347/OSIN6000/OSIN2037/OSIN6787/OSIN3917/OSIN7924/OSIN1979/OSIN3844/OSIN6252/OSIN5232/OSIN1293/OSIN2736/OSIN5870/OSIN7268/OSIN6710/OSIN4768/OSIN0459/OSIN0359/OSIN5651/OSIN5875/OSIN3623/OSIN2211…	101
CC	GO:0031224	intrinsic component of membrane	101/299	334/1131	0.0364216	0.528114	OSIN2951/OSIN0588/OSIN2444/OSIN4143/OSIN3751/OSIN0961/OSIN0620/novel.6646/OSIN1493/OSIN4978/OSIN3492/OSIN3388/OSIN2615/OSIN3512/OSIN6975/OSIN7274/OSIN3791/OSIN0712/OSIN1127/OSIN5946/novel.3185/OSIN5267/OSIN0347/OSIN6000/OSIN2037/OSIN6787/OSIN3917/OSIN7924/OSIN1979/OSIN3844/OSIN6252/OSIN5232/OSIN1293/OSIN2736/OSIN5870/OSIN7268/OSIN6710/OSIN4768/OSIN0459/OSIN0359/OSIN5651/OSIN5875/OSIN3623/OSIN2211…	101
MF	GO:0005509	calcium ion binding	10/893	22/3317	0.0470618	0.733379	OSIN2297/OSIN2957/OSIN3331/OSIN3986/OSIN5654/OSIN4098/OSIN5836/OSIN7298/OSIN7818/OSIN5179	10
BP	GO:0043623	cellular protein complex assembly	11/683	25/2520	0.050592	0.998826	OSIN6076/OSIN2757/OSIN1816/OSIN0222/OSIN2125/OSIN0500/OSIN0273/OSIN1768/OSIN4873/OSIN4690/OSIN4011	11
MF	GO:0051287	NAD binding	9/893	20/3317	0.0623569	0.833944	OSIN3811/OSIN3531/OSIN5982/OSIN4976/OSIN0296/OSIN7120/OSIN2182/OSIN5784/OSIN6999	9
MF	GO:0008270	zinc ion binding	56/893	174/3317	0.0660613	0.833944	OSIN3846/OSIN6659/OSIN1062/OSIN4320/OSIN5292/OSIN6381/OSIN6548/OSIN7251/OSIN3625/OSIN6073/OSIN3534/OSIN7428/OSIN2078/OSIN4619/OSIN7745/OSIN0679/OSIN5688/OSIN5982/OSIN0703/OSIN6460/OSIN1125/OSIN5661/OSIN5170/OSIN1075/OSIN6012/OSIN4484/OSIN6690/OSIN2509/OSIN6895/OSIN0369/OSIN3140/OSIN7873/OSIN2229/OSIN2248/OSIN4064/OSIN0446/OSIN0962/OSIN7184/OSIN4501/OSIN3696/OSIN6447/OSIN1745/OSIN0004/OSIN1485/OSI…	56
MF	GO:0016705	oxidoreductase activity, acting on paired donors, with incorporation or reduction of molecular oxygen	27/893	77/3317	0.0694184	0.833944	OSIN6176/OSIN1841/OSIN1795/OSIN5662/OSIN3496/OSIN6664/OSIN0453/OSIN3012/OSIN2367/OSIN3290/OSIN3726/OSIN7422/OSIN6476/OSIN6492/OSIN1914/OSIN7244/OSIN6001/OSIN7673/OSIN1267/OSIN7150/OSIN4605/OSIN3744/OSIN3452/OSIN1498/OSIN0555/OSIN7141/OSIN2981	27
MF	GO:0016491	oxidoreductase activity	126/893	421/3317	0.0773309	0.833944	OSIN6176/OSIN5134/OSIN0353/OSIN2111/OSIN4480/OSIN0297/OSIN0599/OSIN4415/OSIN3811/OSIN1841/OSIN1795/OSIN7254/OSIN7354/OSIN5662/OSIN3496/OSIN2067/OSIN6664/OSIN0453/OSIN0358/OSIN3935/OSIN2066/OSIN5429/OSIN0610/OSIN3012/OSIN2367/OSIN3290/OSIN3726/OSIN4349/OSIN3633/OSIN3080/OSIN7422/OSIN2185/OSIN5982/OSIN5312/OSIN6476/OSIN7235/OSIN6492/OSIN6401/OSIN1994/OSIN6297/OSIN3645/OSIN1914/OSIN3666/OSIN0319/OSI…	126
MF	GO:0001071	nucleic acid binding transcription factor activity	36/893	108/3317	0.0802727	0.833944	OSIN7373/OSIN3846/OSIN2401/OSIN6659/OSIN1062/OSIN4320/OSIN5292/OSIN6749/OSIN0804/OSIN0679/OSIN5688/OSIN0703/OSIN2546/OSIN5661/OSIN1075/OSIN6012/OSIN4484/OSIN2095/OSIN6690/OSIN2666/OSIN6895/OSIN0369/OSIN2331/OSIN0446/OSIN1016/OSIN0962/OSIN4816/OSIN7184/OSIN3696/OSIN2026/OSIN6447/OSIN0004/OSIN5439/OSIN3486/OSIN0841/OSIN7800	36
MF	GO:0003700	transcription factor activity, sequence-specific DNA binding	36/893	108/3317	0.0802727	0.833944	OSIN7373/OSIN3846/OSIN2401/OSIN6659/OSIN1062/OSIN4320/OSIN5292/OSIN6749/OSIN0804/OSIN0679/OSIN5688/OSIN0703/OSIN2546/OSIN5661/OSIN1075/OSIN6012/OSIN4484/OSIN2095/OSIN6690/OSIN2666/OSIN6895/OSIN0369/OSIN2331/OSIN0446/OSIN1016/OSIN0962/OSIN4816/OSIN7184/OSIN3696/OSIN2026/OSIN6447/OSIN0004/OSIN5439/OSIN3486/OSIN0841/OSIN7800	36
BP	GO:0006461	protein complex assembly	11/683	27/2520	0.0864239	0.998826	OSIN6076/OSIN2757/OSIN1816/OSIN0222/OSIN2125/OSIN0500/OSIN0273/OSIN1768/OSIN4873/OSIN4690/OSIN4011	11
BP	GO:0070271	protein complex biogenesis	11/683	27/2520	0.0864239	0.998826	OSIN6076/OSIN2757/OSIN1816/OSIN0222/OSIN2125/OSIN0500/OSIN0273/OSIN1768/OSIN4873/OSIN4690/OSIN4011	11
CC	GO:0098805	whole membrane	9/299	22/1131	0.0982513	0.997758	OSIN0140/OSIN7745/OSIN6419/OSIN7588/OSIN6062/OSIN6805/OSIN5989/OSIN7523/OSIN6795	9
DF vs YF
CC	GO:0044444	cytoplasmic part	141/573	228/1130	0.00010626	0.00924462	OSIN5226/OSIN7705/OSIN3614/OSIN7567/OSIN1089/OSIN4682/OSIN4196/OSIN5563/OSIN7737/OSIN6340/OSIN5116/OSIN7294/OSIN1228/OSIN4313/OSIN3758/OSIN7644/OSIN7840/OSIN5826/OSIN0182/OSIN0745/OSIN1505/OSIN3176/OSIN6309/OSIN7216/novel.2973/OSIN4049/OSIN0023/OSIN7764/OSIN4494/novel.4344/OSIN7400/novel.7494/OSIN0142/OSIN1332/OSIN2526/OSIN6049/OSIN5998/OSIN4165/OSIN5761/OSIN3119/OSIN5820/OSIN0974/OSIN1972/OSIN54…	141
CC	GO:0032991	macromolecular complex	191/573	330/1130	0.00119996	0.0262753	OSIN5226/OSIN5560/OSIN7705/OSIN3614/OSIN7567/OSIN1089/OSIN4682/OSIN5563/OSIN6340/OSIN5116/OSIN7294/OSIN1228/OSIN6508/OSIN4313/OSIN3758/OSIN7644/OSIN7840/OSIN7479/OSIN0182/OSIN0152/OSIN0745/OSIN0848/OSIN3176/OSIN6309/novel.2973/OSIN0023/OSIN4494/novel.4344/OSIN6354/OSIN7400/OSIN4517/novel.7494/OSIN0142/OSIN1332/novel.4225/OSIN2526/OSIN6049/OSIN4165/OSIN5761/OSIN7022/OSIN6857/OSIN3119/OSIN0487/OSIN…	191
CC	GO:0005737	cytoplasm	162/573	276/1130	0.00139687	0.0262753	OSIN5226/OSIN7705/OSIN3614/OSIN7567/OSIN1089/OSIN4682/OSIN4196/OSIN5563/OSIN7737/OSIN6340/OSIN5116/OSIN7294/OSIN1228/OSIN4313/OSIN3758/OSIN7644/OSIN7840/OSIN5826/OSIN2989/OSIN0182/OSIN0745/OSIN1505/OSIN3176/OSIN6309/OSIN7216/novel.2973/OSIN3558/OSIN4049/OSIN0023/OSIN7764/OSIN4494/novel.4344/OSIN7400/OSIN0624/novel.7494/OSIN0142/OSIN1332/OSIN4668/OSIN2526/OSIN6049/OSIN5998/OSIN4165/OSIN5761/OSIN31…	162
CC	GO:0019866	organelle inner membrane	18/573	22/1130	0.0024523	0.0262753	OSIN1089/OSIN7294/OSIN7644/OSIN0182/OSIN7764/OSIN7400/OSIN5998/OSIN3119/OSIN0768/OSIN6620/OSIN6386/OSIN0767/OSIN7081/OSIN3688/OSIN0824/OSIN6613/OSIN3971/OSIN5955	18
MF	GO:0003735	structural constituent of ribosome	61/1667	94/3317	0.00261938	0.266006	OSIN5226/OSIN7705/OSIN3614/OSIN7567/OSIN4682/OSIN5563/OSIN6340/OSIN1228/OSIN4313/OSIN3758/OSIN7840/OSIN0745/OSIN3176/OSIN6309/novel.2973/OSIN0023/OSIN4494/novel.4344/novel.7494/OSIN0142/OSIN2526/OSIN6049/OSIN4165/OSIN5761/OSIN5820/OSIN0974/OSIN5408/OSIN5587/OSIN7558/OSIN2432/OSIN7675/OSIN0306/OSIN4365/OSIN1805/OSIN2991/OSIN1003/OSIN3171/OSIN6619/OSIN1806/OSIN5117/OSIN1172/OSIN6516/OSIN2564/OSIN16…	61
CC	GO:0005840	ribosome	61/573	94/1130	0.00269824	0.0262753	OSIN5226/OSIN7705/OSIN3614/OSIN7567/OSIN4682/OSIN5563/OSIN6340/OSIN1228/OSIN4313/OSIN3758/OSIN7840/OSIN0745/OSIN3176/OSIN6309/novel.2973/OSIN0023/OSIN4494/novel.4344/novel.7494/OSIN0142/OSIN2526/OSIN6049/OSIN4165/OSIN5761/OSIN5820/OSIN0974/OSIN5408/OSIN5587/OSIN7558/OSIN2432/OSIN7675/OSIN0306/OSIN4365/OSIN1805/OSIN2991/OSIN1003/OSIN3171/OSIN6619/OSIN1806/OSIN5117/OSIN1172/OSIN6516/OSIN2564/OSIN16…	61
MF	GO:0005198	structural molecule activity	66/1667	103/3317	0.00284499	0.266006	OSIN5226/OSIN7705/OSIN3614/OSIN7567/OSIN4682/OSIN5563/OSIN6340/OSIN1228/OSIN4313/OSIN3758/OSIN7840/OSIN0745/OSIN3176/OSIN6309/novel.2973/OSIN0023/OSIN4494/novel.4344/novel.7494/OSIN0142/OSIN2526/OSIN6049/OSIN6969/OSIN4165/OSIN5761/OSIN5820/OSIN0974/OSIN5408/OSIN5587/OSIN7588/OSIN7558/OSIN2432/OSIN7675/OSIN0306/OSIN4365/OSIN1805/OSIN2991/OSIN1003/OSIN7368/OSIN3171/OSIN6619/OSIN1806/OSIN5117/OSIN11…	66
CC	GO:0031966	mitochondrial membrane	23/573	30/1130	0.00296112	0.0262753	OSIN1089/OSIN7294/OSIN7644/OSIN0182/OSIN1505/OSIN7764/OSIN7400/OSIN5998/OSIN3119/OSIN0768/OSIN6620/OSIN6386/OSIN6795/OSIN5912/OSIN7081/OSIN3688/OSIN0824/OSIN3561/OSIN2723/OSIN6613/OSIN3971/OSIN5955/OSIN6805	23
BP	GO:1902578	single-organism localization	52/1228	81/2518	0.00324267	0.159792	OSIN1089/OSIN7294/OSIN6508/OSIN1624/OSIN2769/OSIN7400/OSIN2388/OSIN1332/OSIN7022/OSIN7503/OSIN1109/OSIN0631/OSIN5276/OSIN0768/OSIN2303/OSIN2351/OSIN6620/OSIN0957/OSIN7809/OSIN2951/OSIN2433/OSIN0073/OSIN1862/OSIN3936/OSIN0061/OSIN6419/OSIN1169/OSIN0242/OSIN0824/OSIN4454/OSIN5870/OSIN4644/OSIN6613/OSIN7233/OSIN1115/OSIN3971/OSIN5847/OSIN3492/OSIN0140/OSIN7136/OSIN4312/OSIN5389/OSIN2178/OSIN5176/OSI…	52
CC	GO:0031967	organelle envelope	29/573	40/1130	0.00364479	0.0262753	OSIN1089/OSIN7294/OSIN7644/OSIN0182/OSIN1505/OSIN4049/OSIN7764/OSIN7400/OSIN5998/OSIN6857/OSIN3119/OSIN0768/OSIN6620/OSIN6386/OSIN6795/OSIN5912/OSIN0767/OSIN7081/OSIN4956/OSIN3688/OSIN0824/OSIN3561/OSIN2723/OSIN6613/OSIN3971/OSIN2049/OSIN7842/OSIN5955/OSIN6805	29
CC	GO:0031975	envelope	29/573	40/1130	0.00364479	0.0262753	OSIN1089/OSIN7294/OSIN7644/OSIN0182/OSIN1505/OSIN4049/OSIN7764/OSIN7400/OSIN5998/OSIN6857/OSIN3119/OSIN0768/OSIN6620/OSIN6386/OSIN6795/OSIN5912/OSIN0767/OSIN7081/OSIN4956/OSIN3688/OSIN0824/OSIN3561/OSIN2723/OSIN6613/OSIN3971/OSIN2049/OSIN7842/OSIN5955/OSIN6805	29
BP	GO:0044267	cellular protein metabolic process	219/1228	398/2518	0.003824	0.159792	OSIN5226/OSIN7705/OSIN3614/OSIN7567/OSIN4682/OSIN5563/OSIN1106/OSIN6340/OSIN5116/OSIN1228/OSIN4313/OSIN3758/OSIN7840/OSIN4505/OSIN5826/OSIN5653/OSIN0745/OSIN3176/OSIN6309/novel.2973/OSIN6793/OSIN6491/OSIN0023/OSIN4494/OSIN3353/novel.4344/OSIN7706/novel.7494/OSIN0142/OSIN5658/OSIN4668/OSIN2526/OSIN6049/OSIN0994/OSIN4165/OSIN5761/OSIN6042/OSIN0126/OSIN7195/novel.2543/OSIN5820/OSIN3318/OSIN0974/OSIN…	219
CC	GO:0005740	mitochondrial envelope	24/573	32/1130	0.00397173	0.0262753	OSIN1089/OSIN7294/OSIN7644/OSIN0182/OSIN1505/OSIN4049/OSIN7764/OSIN7400/OSIN5998/OSIN3119/OSIN0768/OSIN6620/OSIN6386/OSIN6795/OSIN5912/OSIN7081/OSIN3688/OSIN0824/OSIN3561/OSIN2723/OSIN6613/OSIN3971/OSIN5955/OSIN6805	24
CC	GO:0005743	mitochondrial inner membrane	17/573	21/1130	0.00405441	0.0262753	OSIN1089/OSIN7294/OSIN7644/OSIN0182/OSIN7764/OSIN7400/OSIN5998/OSIN3119/OSIN0768/OSIN6620/OSIN6386/OSIN7081/OSIN3688/OSIN0824/OSIN6613/OSIN3971/OSIN5955	17
CC	GO:0098800	inner mitochondrial membrane protein complex	13/573	15/1130	0.0041205	0.0262753	OSIN1089/OSIN7294/OSIN7644/OSIN0182/OSIN7400/OSIN3119/OSIN0768/OSIN6620/OSIN6386/OSIN7081/OSIN3688/OSIN3971/OSIN5955	13
CC	GO:0098796	membrane protein complex	39/573	57/1130	0.00422604	0.0262753	OSIN1089/OSIN5116/OSIN7294/OSIN6508/OSIN7644/OSIN0182/OSIN7400/OSIN7022/OSIN3119/OSIN0768/OSIN6088/OSIN7588/OSIN6620/OSIN6386/OSIN5645/OSIN7187/OSIN7368/OSIN7081/OSIN4736/OSIN6419/OSIN3688/OSIN1121/OSIN0661/OSIN2723/OSIN7031/OSIN7710/OSIN1521/OSIN7523/OSIN1115/OSIN3971/OSIN2838/OSIN7048/OSIN0140/OSIN4798/OSIN4759/OSIN7745/OSIN3481/OSIN5955/OSIN6805	39
CC	GO:0044455	mitochondrial membrane part	15/573	18/1130	0.0042282	0.0262753	OSIN1089/OSIN7294/OSIN7644/OSIN0182/OSIN7400/OSIN3119/OSIN0768/OSIN6620/OSIN6386/OSIN7081/OSIN3688/OSIN2723/OSIN3971/OSIN5955/OSIN6805	15
CC	GO:0098798	mitochondrial protein complex	15/573	18/1130	0.0042282	0.0262753	OSIN1089/OSIN7294/OSIN7644/OSIN0182/OSIN7400/OSIN3119/OSIN0768/OSIN6620/OSIN6386/OSIN7081/OSIN3688/OSIN2723/OSIN3971/OSIN5955/OSIN6805	15
BP	GO:0007154	cell communication	43/1228	66/2518	0.0048591	0.159792	OSIN6283/OSIN0191/OSIN3582/OSIN7101/OSIN0721/OSIN4445/OSIN7563/OSIN3868/OSIN5572/OSIN0867/OSIN3004/OSIN7202/OSIN6612/OSIN0689/OSIN4732/OSIN4594/OSIN4461/OSIN7711/OSIN7525/OSIN7017/OSIN0232/OSIN2494/OSIN7836/OSIN0065/OSIN3269/OSIN6016/OSIN5546/OSIN2774/OSIN7941/OSIN0989/OSIN7129/OSIN0877/OSIN5964/OSIN1521/OSIN6556/OSIN7826/OSIN6209/OSIN6213/OSIN2025/OSIN6940/OSIN2429/OSIN2660/OSIN0287	43
BP	GO:0007165	signal transduction	43/1228	66/2518	0.0048591	0.159792	OSIN6283/OSIN0191/OSIN3582/OSIN7101/OSIN0721/OSIN4445/OSIN7563/OSIN3868/OSIN5572/OSIN0867/OSIN3004/OSIN7202/OSIN6612/OSIN0689/OSIN4732/OSIN4594/OSIN4461/OSIN7711/OSIN7525/OSIN7017/OSIN0232/OSIN2494/OSIN7836/OSIN0065/OSIN3269/OSIN6016/OSIN5546/OSIN2774/OSIN7941/OSIN0989/OSIN7129/OSIN0877/OSIN5964/OSIN1521/OSIN6556/OSIN7826/OSIN6209/OSIN6213/OSIN2025/OSIN6940/OSIN2429/OSIN2660/OSIN0287	43
BP	GO:0023052	signaling	43/1228	66/2518	0.0048591	0.159792	OSIN6283/OSIN0191/OSIN3582/OSIN7101/OSIN0721/OSIN4445/OSIN7563/OSIN3868/OSIN5572/OSIN0867/OSIN3004/OSIN7202/OSIN6612/OSIN0689/OSIN4732/OSIN4594/OSIN4461/OSIN7711/OSIN7525/OSIN7017/OSIN0232/OSIN2494/OSIN7836/OSIN0065/OSIN3269/OSIN6016/OSIN5546/OSIN2774/OSIN7941/OSIN0989/OSIN7129/OSIN0877/OSIN5964/OSIN1521/OSIN6556/OSIN7826/OSIN6209/OSIN6213/OSIN2025/OSIN6940/OSIN2429/OSIN2660/OSIN0287	43
BP	GO:0044700	single organism signaling	43/1228	66/2518	0.0048591	0.159792	OSIN6283/OSIN0191/OSIN3582/OSIN7101/OSIN0721/OSIN4445/OSIN7563/OSIN3868/OSIN5572/OSIN0867/OSIN3004/OSIN7202/OSIN6612/OSIN0689/OSIN4732/OSIN4594/OSIN4461/OSIN7711/OSIN7525/OSIN7017/OSIN0232/OSIN2494/OSIN7836/OSIN0065/OSIN3269/OSIN6016/OSIN5546/OSIN2774/OSIN7941/OSIN0989/OSIN7129/OSIN0877/OSIN5964/OSIN1521/OSIN6556/OSIN7826/OSIN6209/OSIN6213/OSIN2025/OSIN6940/OSIN2429/OSIN2660/OSIN0287	43
CC	GO:0043228	non-membrane-bounded organelle	100/573	166/1130	0.00489986	0.026643	OSIN5226/OSIN7705/OSIN3614/OSIN7567/OSIN4682/OSIN5563/OSIN6340/OSIN1228/OSIN4313/OSIN3758/OSIN7840/OSIN0745/OSIN3176/OSIN6309/novel.2973/OSIN0023/OSIN4494/novel.4344/novel.7494/OSIN0142/novel.4225/OSIN2526/OSIN6049/OSIN4165/OSIN5761/OSIN0487/OSIN5910/OSIN0757/OSIN5820/OSIN0974/OSIN1972/OSIN5408/OSIN2668/OSIN5587/OSIN7558/OSIN2432/OSIN7675/OSIN0306/OSIN4365/OSIN1805/OSIN2991/OSIN1003/OSIN3171/OSIN…	100
CC	GO:0043232	intracellular non-membrane-bounded organelle	100/573	166/1130	0.00489986	0.026643	OSIN5226/OSIN7705/OSIN3614/OSIN7567/OSIN4682/OSIN5563/OSIN6340/OSIN1228/OSIN4313/OSIN3758/OSIN7840/OSIN0745/OSIN3176/OSIN6309/novel.2973/OSIN0023/OSIN4494/novel.4344/novel.7494/OSIN0142/novel.4225/OSIN2526/OSIN6049/OSIN4165/OSIN5761/OSIN0487/OSIN5910/OSIN0757/OSIN5820/OSIN0974/OSIN1972/OSIN5408/OSIN2668/OSIN5587/OSIN7558/OSIN2432/OSIN7675/OSIN0306/OSIN4365/OSIN1805/OSIN2991/OSIN1003/OSIN3171/OSIN…	100
BP	GO:0009124	nucleoside monophosphate biosynthetic process	12/1228	14/2518	0.00490158	0.159792	OSIN1089/OSIN7294/OSIN6508/OSIN1624/OSIN7400/OSIN1109/OSIN0768/OSIN6225/OSIN6620/OSIN3971/OSIN7780/OSIN5955	12
BP	GO:0009127	purine nucleoside monophosphate biosynthetic process	12/1228	14/2518	0.00490158	0.159792	OSIN1089/OSIN7294/OSIN6508/OSIN1624/OSIN7400/OSIN1109/OSIN0768/OSIN6225/OSIN6620/OSIN3971/OSIN7780/OSIN5955	12
BP	GO:0009156	ribonucleoside monophosphate biosynthetic process	12/1228	14/2518	0.00490158	0.159792	OSIN1089/OSIN7294/OSIN6508/OSIN1624/OSIN7400/OSIN1109/OSIN0768/OSIN6225/OSIN6620/OSIN3971/OSIN7780/OSIN5955	12
BP	GO:0009168	purine ribonucleoside monophosphate biosynthetic process	12/1228	14/2518	0.00490158	0.159792	OSIN1089/OSIN7294/OSIN6508/OSIN1624/OSIN7400/OSIN1109/OSIN0768/OSIN6225/OSIN6620/OSIN3971/OSIN7780/OSIN5955	12
BP	GO:0044765	single-organism transport	49/1228	77/2518	0.00547251	0.162185	OSIN1089/OSIN7294/OSIN6508/OSIN1624/OSIN2769/OSIN7400/OSIN2388/OSIN1332/OSIN7022/OSIN7503/OSIN1109/OSIN0631/OSIN5276/OSIN0768/OSIN2303/OSIN2351/OSIN6620/OSIN0957/OSIN2951/OSIN2433/OSIN0073/OSIN1862/OSIN3936/OSIN0061/OSIN6419/OSIN1169/OSIN0242/OSIN0824/OSIN4454/OSIN4644/OSIN6613/OSIN7233/OSIN1115/OSIN3971/OSIN5847/OSIN3492/OSIN0140/OSIN7136/OSIN4312/OSIN2178/OSIN5176/OSIN5935/OSIN4798/OSIN4759/OSI…	49
CC	GO:0030529	intracellular ribonucleoprotein complex	71/573	114/1130	0.00590609	0.0285461	OSIN5226/OSIN7705/OSIN3614/OSIN7567/OSIN4682/OSIN5563/OSIN6340/OSIN1228/OSIN4313/OSIN3758/OSIN7840/OSIN7479/OSIN0745/OSIN3176/OSIN6309/novel.2973/OSIN0023/OSIN4494/novel.4344/novel.7494/OSIN0142/OSIN2526/OSIN6049/OSIN4165/OSIN5761/OSIN0901/OSIN5820/OSIN0974/OSIN5408/OSIN5587/OSIN7558/OSIN2432/OSIN7675/OSIN0306/OSIN4365/OSIN1805/OSIN2991/OSIN1003/OSIN3171/OSIN2896/OSIN6619/OSIN1806/OSIN5117/OSIN11…	71
MF vs DF
BP	GO:0006457	protein folding	22/1598	24/2524	0.00178129	0.166483	OSIN4011/OSIN3195/OSIN3977/OSIN4497/OSIN1394/OSIN7457/OSIN7706/OSIN3986/OSIN2507/OSIN2989/OSIN0636/OSIN4446/OSIN0009/OSIN4721/OSIN1262/OSIN1260/OSIN7901/OSIN2910/OSIN4887/OSIN0530/OSIN7762/OSIN4487	22
BP	GO:0006754	ATP biosynthetic process	12/1598	12/2524	0.00408547	0.166483	OSIN1089/OSIN1624/OSIN1109/OSIN7294/OSIN0768/OSIN3971/OSIN0075/OSIN6508/OSIN5955/OSIN6620/OSIN0955/OSIN7400	12
BP	GO:0009142	nucleoside triphosphate biosynthetic process	12/1598	12/2524	0.00408547	0.166483	OSIN1089/OSIN1624/OSIN1109/OSIN7294/OSIN0768/OSIN3971/OSIN0075/OSIN6508/OSIN5955/OSIN6620/OSIN0955/OSIN7400	12
BP	GO:0009145	purine nucleoside triphosphate biosynthetic process	12/1598	12/2524	0.00408547	0.166483	OSIN1089/OSIN1624/OSIN1109/OSIN7294/OSIN0768/OSIN3971/OSIN0075/OSIN6508/OSIN5955/OSIN6620/OSIN0955/OSIN7400	12
BP	GO:0009201	ribonucleoside triphosphate biosynthetic process	12/1598	12/2524	0.00408547	0.166483	OSIN1089/OSIN1624/OSIN1109/OSIN7294/OSIN0768/OSIN3971/OSIN0075/OSIN6508/OSIN5955/OSIN6620/OSIN0955/OSIN7400	12
BP	GO:0009206	purine ribonucleoside triphosphate biosynthetic process	12/1598	12/2524	0.00408547	0.166483	OSIN1089/OSIN1624/OSIN1109/OSIN7294/OSIN0768/OSIN3971/OSIN0075/OSIN6508/OSIN5955/OSIN6620/OSIN0955/OSIN7400	12
BP	GO:0015985	energy coupled proton transport, down electrochemical gradient	12/1598	12/2524	0.00408547	0.166483	OSIN1089/OSIN1624/OSIN1109/OSIN7294/OSIN0768/OSIN3971/OSIN0075/OSIN6508/OSIN5955/OSIN6620/OSIN0955/OSIN7400	12
BP	GO:0015986	ATP synthesis coupled proton transport	12/1598	12/2524	0.00408547	0.166483	OSIN1089/OSIN1624/OSIN1109/OSIN7294/OSIN0768/OSIN3971/OSIN0075/OSIN6508/OSIN5955/OSIN6620/OSIN0955/OSIN7400	12
MF	GO:0003755	peptidyl-prolyl cis-trans isomerase activity	10/2101	10/3323	0.0101281	0.928378	OSIN3195/OSIN3977/OSIN4497/OSIN7706/OSIN4446/OSIN4721/OSIN1262/OSIN1260/OSIN4887/OSIN7762	10
MF	GO:0016859	cis-trans isomerase activity	10/2101	10/3323	0.0101281	0.928378	OSIN3195/OSIN3977/OSIN4497/OSIN7706/OSIN4446/OSIN4721/OSIN1262/OSIN1260/OSIN4887/OSIN7762	10
BP	GO:0000413	protein peptidyl-prolyl isomerization	10/1598	10/2524	0.0102417	0.33388	OSIN3195/OSIN3977/OSIN4497/OSIN7706/OSIN4446/OSIN4721/OSIN1262/OSIN1260/OSIN4887/OSIN7762	10
BP	GO:0018208	peptidyl-proline modification	10/1598	10/2524	0.0102417	0.33388	OSIN3195/OSIN3977/OSIN4497/OSIN7706/OSIN4446/OSIN4721/OSIN1262/OSIN1260/OSIN4887/OSIN7762	10
BP	GO:0009124	nucleoside monophosphate biosynthetic process	13/1598	14/2524	0.0149456	0.348018	OSIN1089/OSIN1624/OSIN6225/OSIN1109/OSIN7294/OSIN0768/OSIN3971/OSIN0075/OSIN6508/OSIN5955/OSIN6620/OSIN0955/OSIN7400	13
BP	GO:0009127	purine nucleoside monophosphate biosynthetic process	13/1598	14/2524	0.0149456	0.348018	OSIN1089/OSIN1624/OSIN6225/OSIN1109/OSIN7294/OSIN0768/OSIN3971/OSIN0075/OSIN6508/OSIN5955/OSIN6620/OSIN0955/OSIN7400	13
BP	GO:0009156	ribonucleoside monophosphate biosynthetic process	13/1598	14/2524	0.0149456	0.348018	OSIN1089/OSIN1624/OSIN6225/OSIN1109/OSIN7294/OSIN0768/OSIN3971/OSIN0075/OSIN6508/OSIN5955/OSIN6620/OSIN0955/OSIN7400	13
BP	GO:0009168	purine ribonucleoside monophosphate biosynthetic process	13/1598	14/2524	0.0149456	0.348018	OSIN1089/OSIN1624/OSIN6225/OSIN1109/OSIN7294/OSIN0768/OSIN3971/OSIN0075/OSIN6508/OSIN5955/OSIN6620/OSIN0955/OSIN7400	13
MF	GO:0008238	exopeptidase activity	19/2101	22/3323	0.0161843	0.928378	OSIN6127/OSIN2458/OSIN6645/OSIN3517/OSIN1615/OSIN5046/OSIN1374/OSIN0976/OSIN4597/OSIN4408/novel.2194/OSIN1821/OSIN3642/OSIN4527/OSIN2075/OSIN2540/OSIN2329/OSIN6432/OSIN7611	19
BP	GO:0046034	ATP metabolic process	19/1598	22/2524	0.0164244	0.356957	OSIN1089/OSIN1624/OSIN1109/OSIN7294/OSIN0073/OSIN0768/OSIN3971/OSIN7370/OSIN0075/OSIN6508/OSIN0182/OSIN1815/OSIN5955/OSIN6620/OSIN6553/OSIN3119/OSIN5607/OSIN0955/OSIN7400	19
MF	GO:0004553	hydrolase activity, hydrolyzing O-glycosyl compounds	38/2101	49/3323	0.0230009	0.928378	OSIN7776/OSIN7540/OSIN3509/OSIN5215/OSIN4265/OSIN5652/OSIN3270/novel.972/OSIN5654/OSIN1912/OSIN4098/OSIN3468/novel.1599/OSIN2150/OSIN6228/OSIN0969/novel.6148/OSIN7739/OSIN4625/novel.2829/OSIN1658/OSIN3331/OSIN1231/OSIN2118/OSIN3559/OSIN0914/OSIN6256/OSIN2579/OSIN7667/OSIN2256/OSIN0398/OSIN1640/OSIN7070/OSIN4626/OSIN3166/OSIN2881/OSIN5179/OSIN0608	38
MF	GO:0016798	hydrolase activity, acting on glycosyl bonds	40/2101	52/3323	0.0246909	0.928378	OSIN7776/OSIN7540/OSIN3509/OSIN5215/OSIN4265/OSIN5652/OSIN3270/novel.972/OSIN5654/OSIN1912/OSIN4098/OSIN3468/OSIN2078/novel.1599/OSIN2150/OSIN6228/OSIN0969/novel.6148/OSIN7739/OSIN4625/novel.2829/OSIN1658/OSIN3331/OSIN1231/OSIN2118/OSIN3559/OSIN0914/OSIN6256/OSIN2579/OSIN3981/OSIN7667/OSIN2256/OSIN0398/OSIN1640/OSIN7070/OSIN4626/OSIN3166/OSIN2881/OSIN5179/OSIN0608	40
BP	GO:0055085	transmembrane transport	208/1598	304/2524	0.0274271	0.467356	OSIN2789/OSIN7424/OSIN4580/OSIN1534/OSIN7425/OSIN5651/OSIN0389/OSIN6975/OSIN3844/OSIN3751/OSIN4742/OSIN1926/OSIN3839/novel.3185/OSIN0347/OSIN5465/OSIN0415/OSIN2614/OSIN1089/OSIN1624/OSIN0542/OSIN1133/OSIN1449/OSIN1492/novel.6646/OSIN3640/OSIN4577/OSIN0716/OSIN2769/OSIN1493/OSIN3097/OSIN3538/OSIN0471/OSIN2934/OSIN1905/OSIN0409/OSIN7756/OSIN2578/OSIN0543/OSIN0735/OSIN4964/OSIN0418/OSIN5141/OSIN0424…	208
BP	GO:0009123	nucleoside monophosphate metabolic process	20/1598	24/2524	0.0286722	0.467356	OSIN1089/OSIN1624/OSIN6225/OSIN1109/OSIN7294/OSIN0073/OSIN0768/OSIN3971/OSIN7370/OSIN0075/OSIN6508/OSIN0182/OSIN1815/OSIN5955/OSIN6620/OSIN6553/OSIN3119/OSIN5607/OSIN0955/OSIN7400	20
BP	GO:0009126	purine nucleoside monophosphate metabolic process	20/1598	24/2524	0.0286722	0.467356	OSIN1089/OSIN1624/OSIN6225/OSIN1109/OSIN7294/OSIN0073/OSIN0768/OSIN3971/OSIN7370/OSIN0075/OSIN6508/OSIN0182/OSIN1815/OSIN5955/OSIN6620/OSIN6553/OSIN3119/OSIN5607/OSIN0955/OSIN7400	20
BP	GO:0009161	ribonucleoside monophosphate metabolic process	20/1598	24/2524	0.0286722	0.467356	OSIN1089/OSIN1624/OSIN6225/OSIN1109/OSIN7294/OSIN0073/OSIN0768/OSIN3971/OSIN7370/OSIN0075/OSIN6508/OSIN0182/OSIN1815/OSIN5955/OSIN6620/OSIN6553/OSIN3119/OSIN5607/OSIN0955/OSIN7400	20
BP	GO:0009167	purine ribonucleoside monophosphate metabolic process	20/1598	24/2524	0.0286722	0.467356	OSIN1089/OSIN1624/OSIN6225/OSIN1109/OSIN7294/OSIN0073/OSIN0768/OSIN3971/OSIN7370/OSIN0075/OSIN6508/OSIN0182/OSIN1815/OSIN5955/OSIN6620/OSIN6553/OSIN3119/OSIN5607/OSIN0955/OSIN7400	20
MF	GO:0004180	carboxypeptidase activity	11/2101	12/3323	0.0323362	0.969459	OSIN6127/OSIN2458/OSIN5046/OSIN0976/OSIN4597/OSIN1821/OSIN3642/OSIN2075/OSIN2329/OSIN6432/OSIN7611	11
BP	GO:0009141	nucleoside triphosphate metabolic process	19/1598	23/2524	0.0385428	0.52354	OSIN1089/OSIN1624/OSIN1109/OSIN7294/OSIN0073/OSIN0768/OSIN3971/OSIN7370/OSIN0075/OSIN6508/OSIN0182/OSIN1815/OSIN5955/OSIN6620/OSIN6553/OSIN3119/OSIN5607/OSIN0955/OSIN7400	19
BP	GO:0009144	purine nucleoside triphosphate metabolic process	19/1598	23/2524	0.0385428	0.52354	OSIN1089/OSIN1624/OSIN1109/OSIN7294/OSIN0073/OSIN0768/OSIN3971/OSIN7370/OSIN0075/OSIN6508/OSIN0182/OSIN1815/OSIN5955/OSIN6620/OSIN6553/OSIN3119/OSIN5607/OSIN0955/OSIN7400	19
BP	GO:0009199	ribonucleoside triphosphate metabolic process	19/1598	23/2524	0.0385428	0.52354	OSIN1089/OSIN1624/OSIN1109/OSIN7294/OSIN0073/OSIN0768/OSIN3971/OSIN7370/OSIN0075/OSIN6508/OSIN0182/OSIN1815/OSIN5955/OSIN6620/OSIN6553/OSIN3119/OSIN5607/OSIN0955/OSIN7400	19
BP	GO:0009205	purine ribonucleoside triphosphate metabolic process	19/1598	23/2524	0.0385428	0.52354	OSIN1089/OSIN1624/OSIN1109/OSIN7294/OSIN0073/OSIN0768/OSIN3971/OSIN7370/OSIN0075/OSIN6508/OSIN0182/OSIN1815/OSIN5955/OSIN6620/OSIN6553/OSIN3119/OSIN5607/OSIN0955/OSIN7400	19

## Sheet: S4
Table S4. KEGG enriched pathway analysis of differentially expressed genes.
ID	Description	GeneRatio	BgRatio	pvalue	padj	geneID	KEGG_ID	Entrez_ID	Count
ST vs HY
cmt03010	Ribosome	91/1280	97/1720	4.04919e-07	3.5228e-05	OSIN2495|OSIN1149|OSIN1806|OSIN7210|OSIN7705|OSIN6229|OSIN6083|OSIN7782|OSIN3293|OSIN0023|OSIN5558|OSIN3369|OSIN5221|OSIN4431|OSIN1805|OSIN1667|OSIN7887|OSIN0908|OSIN1175|OSIN2447|OSIN2564|OSIN0071|OSIN4260|OSIN4194|OSIN2991|OSIN5587|OSIN0792|OSIN6049|OSIN0306|OSIN2345|OSIN0974|OSIN5073|OSIN7642|OSIN1172|OSIN0612|OSIN7451|OSIN2346|OSIN0710|OSIN7641|OSIN5563|OSIN7675|OSIN5117|OSIN1969|OSIN5314|OSI…	cmt:CCM_08522|cmt:CCM_04828|cmt:CCM_09440|cmt:CCM_00007|cmt:CCM_03912|cmt:CCM_07911|cmt:CCM_00731|cmt:CCM_06982|cmt:CCM_01028|cmt:CCM_08860|cmt:CCM_05522|cmt:CCM_01758|cmt:CCM_03802|cmt:CCM_05785|cmt:CCM_09441|cmt:CCM_02738|cmt:CCM_05819|cmt:CCM_06393|cmt:CCM_05179|cmt:CCM_00238|cmt:CCM_07475|cmt:CCM_06171|cmt:CCM_09113|cmt:CCM_04539|cmt:CCM_09035|cmt:CCM_01033|cmt:CCM_02236|cmt:CCM_03177|cmt:CCM…	18170529|18166849|18171443|18162042|18165935|18169921|18162765|18168993|18163061|18170865|18167540|18163788|18165825|18167803|18171444|18164765|18167837|18168407|18167198|18162273|18169486|18168186|18171116|18166562|18171039|18163066|18164263|18165204|18167257|18163640|18167873|18163183|18168533|18167201|18171073|18169412|18163639|18169498|18168532|18167549|18167667|18170432|18167334|18165896|181…	91
cmt01130	Biosynthesis of antibiotics	172/1280	206/1720	0.000663857	0.0288778	OSIN5794|OSIN0992|OSIN5041|OSIN5533|OSIN3543|OSIN4983|OSIN4659|OSIN7781|OSIN5735|OSIN2038|OSIN7099|OSIN6216|OSIN3802|OSIN6219|OSIN6547|OSIN0872|OSIN1232|OSIN6395|OSIN3542|OSIN0022|OSIN3809|OSIN5595|OSIN5940|OSIN6500|OSIN2908|OSIN2632|OSIN3867|OSIN0656|OSIN5675|OSIN0711|OSIN0098|OSIN6868|OSIN6097|OSIN2471|OSIN4683|OSIN1782|OSIN2163|OSIN0015|OSIN3897|OSIN2117|OSIN5432|OSIN0139|OSIN6553|OSIN4104|OSI…	cmt:CCM_06613|cmt:CCM_07732|cmt:CCM_03132|cmt:CCM_00163|cmt:CCM_01641|cmt:CCM_07146|cmt:CCM_07382|cmt:CCM_06983|cmt:CCM_01982|cmt:CCM_04470|cmt:CCM_07280|cmt:CCM_07901|cmt:CCM_08408|cmt:CCM_07906|cmt:CCM_09169|cmt:CCM_01558|cmt:CCM_05696|cmt:CCM_00764|cmt:CCM_01640|cmt:CCM_08738|cmt:CCM_08039|cmt:CCM_05988|cmt:CCM_00396|cmt:CCM_04861|cmt:CCM_00462|cmt:CCM_04185|cmt:CCM_05680|cmt:CCM_04910|cmt:CCM…	18168627|18169742|18165159|18162198|18163671|18169157|18169393|18168994|18164011|18166493|18169291|18169911|18170416|18169916|18171172|18163589|18167714|18162798|18163670|18170743|18170048|18168006|18162431|18166882|18162497|18166208|18167698|18166931|18163348|18169500|18168884|18170881|18162681|18162244|18169947|18171309|18167086|18170875|18163101|18166644|18164427|18168839|18165749|18167561|181…	172
cmt01230	Biosynthesis of amino acids	91/1280	106/1720	0.00253921	0.0736372	OSIN5794|OSIN1830|OSIN5041|OSIN5533|OSIN3543|OSIN5735|OSIN6547|OSIN1232|OSIN6395|OSIN3542|OSIN1605|OSIN3809|OSIN5595|OSIN5940|OSIN5982|OSIN2908|OSIN2632|OSIN0656|OSIN5675|OSIN0711|OSIN5776|OSIN6868|OSIN6097|OSIN5432|OSIN6553|OSIN7795|OSIN4787|OSIN3478|OSIN0025|OSIN2509|OSIN2409|OSIN7384|OSIN0020|OSIN1340|OSIN2213|OSIN2826|OSIN7948|OSIN4907|OSIN6660|OSIN2086|OSIN6238|OSIN3820|OSIN2473|OSIN4999|OSI…	cmt:CCM_06613|cmt:CCM_03243|cmt:CCM_03132|cmt:CCM_00163|cmt:CCM_01641|cmt:CCM_01982|cmt:CCM_09169|cmt:CCM_05696|cmt:CCM_00764|cmt:CCM_01640|cmt:CCM_02117|cmt:CCM_08039|cmt:CCM_05988|cmt:CCM_00396|cmt:CCM_05425|cmt:CCM_00462|cmt:CCM_04185|cmt:CCM_04910|cmt:CCM_01317|cmt:CCM_07489|cmt:CCM_04678|cmt:CCM_08876|cmt:CCM_00646|cmt:CCM_02400|cmt:CCM_03725|cmt:CCM_06659|cmt:CCM_03310|cmt:CCM_00345|cmt:CCM…	18168627|18165269|18165159|18162198|18163671|18164011|18171172|18167714|18162798|18163670|18164145|18170048|18168006|18162431|18167443|18162497|18166208|18166931|18163348|18169500|18166700|18170881|18162681|18164427|18165749|18168673|18165336|18162380|18170850|18170542|18168025|18164335|18166572|18165256|18166711|18167406|18165961|18167491|18163017|18166545|18163553|18171576|18165416|18169504|181…	91
cmt04146	Peroxisome	35/1280	38/1720	0.00545366	0.118617	OSIN0992|OSIN5581|OSIN1014|OSIN5935|OSIN4683|OSIN0839|OSIN2170|OSIN2097|OSIN6607|OSIN3315|OSIN2532|OSIN5235|OSIN0161|OSIN1145|OSIN2293|OSIN3564|OSIN1087|OSIN0372|OSIN3236|OSIN0005|OSIN3549|OSIN6865|OSIN2484|OSIN4111|OSIN2880|OSIN7093|OSIN7053|OSIN0863|OSIN7111|OSIN0733|OSIN6313|OSIN2067|OSIN6743|OSIN0817|OSIN2444	cmt:CCM_07732|cmt:CCM_00996|cmt:CCM_02648|cmt:CCM_05392|cmt:CCM_07937|cmt:CCM_02198|cmt:CCM_05072|cmt:CCM_04603|cmt:CCM_03403|cmt:CCM_08562|cmt:CCM_02487|cmt:CCM_01386|cmt:CCM_07007|cmt:CCM_04812|cmt:CCM_00303|cmt:CCM_00507|cmt:CCM_04751|cmt:CCM_07304|cmt:CCM_00090|cmt:CCM_02926|cmt:CCM_01627|cmt:CCM_08889|cmt:CCM_00200|cmt:CCM_08176|cmt:CCM_03033|cmt:CCM_07290|cmt:CCM_07262|cmt:CCM_05572|cmt:CCM…	18169742|18163029|18164675|18167410|18169947|18164225|18167092|18166626|18165429|18170568|18164514|18163417|18169018|18166833|18162338|18162542|18166772|18169315|18162125|18164953|18163657|18170894|18162235|18170185|18165060|18169301|18169273|18167590|18170168|18164321|18164533|18166534|18170984|18164241|18162267	35
cmt01200	Carbon metabolism	84/1280	99/1720	0.00757597	0.131822	OSIN0992|OSIN1830|OSIN5041|OSIN5533|OSIN3543|OSIN4983|OSIN3544|OSIN7781|OSIN2038|OSIN1232|OSIN6395|OSIN3542|OSIN1239|OSIN1311|OSIN6500|OSIN2908|OSIN3867|novel.2877|OSIN5675|OSIN0711|OSIN0098|OSIN6868|OSIN0015|OSIN0139|OSIN6553|OSIN7795|OSIN1594|OSIN3478|OSIN0404|OSIN3720|OSIN1947|OSIN0020|OSIN4717|OSIN2826|OSIN7948|OSIN4907|OSIN7323|OSIN2086|OSIN1313|OSIN6475|OSIN2115|OSIN6274|OSIN0891|OSIN4807|O…	cmt:CCM_07732|cmt:CCM_03243|cmt:CCM_03132|cmt:CCM_00163|cmt:CCM_01641|cmt:CCM_07146|cmt:CCM_01642|cmt:CCM_06983|cmt:CCM_04470|cmt:CCM_05696|cmt:CCM_00764|cmt:CCM_01640|cmt:CCM_05661|cmt:CCM_03210|cmt:CCM_04861|cmt:CCM_00462|cmt:CCM_05680|cmt:CCM_09320|cmt:CCM_01317|cmt:CCM_07489|cmt:CCM_06873|cmt:CCM_08876|cmt:CCM_08870|cmt:CCM_06828|cmt:CCM_03725|cmt:CCM_06659|cmt:CCM_01542|cmt:CCM_00345|cmt:CCM…	18169742|18165269|18165159|18162198|18163671|18169157|18163672|18168994|18166493|18167714|18162798|18163670|18167679|18165236|18166882|18162497|18167698|18171323|18163348|18169500|18168884|18170881|18170875|18168839|18165749|18168673|18163573|18162380|18170663|18171053|18167311|18166572|18165346|18167406|18165961|18167491|18163112|18166545|18165238|18167775|18166647|18163505|18164393|18165158|181…	84
cmt01110	Biosynthesis of secondary metabolites	219/1280	274/1720	0.0125274	0.181647	OSIN5794|OSIN0992|OSIN1711|OSIN1707|OSIN5041|OSIN5533|OSIN3543|OSIN4983|OSIN6734|OSIN4659|OSIN7781|OSIN3937|OSIN5735|OSIN2038|OSIN7860|OSIN7099|OSIN0294|OSIN6219|OSIN6547|OSIN0872|OSIN1232|OSIN3804|OSIN6395|OSIN3542|OSIN0022|OSIN1605|OSIN3809|OSIN1239|OSIN5595|OSIN0473|OSIN5940|OSIN5982|OSIN4543|OSIN2160|OSIN6500|OSIN2908|OSIN2874|OSIN2632|OSIN3867|OSIN5981|OSIN4336|OSIN0656|OSIN5675|OSIN0711|OSI…	cmt:CCM_06613|cmt:CCM_07732|cmt:CCM_06063|cmt:CCM_02058|cmt:CCM_03132|cmt:CCM_00163|cmt:CCM_01641|cmt:CCM_07146|cmt:CCM_08965|cmt:CCM_07382|cmt:CCM_06983|cmt:CCM_08193|cmt:CCM_01982|cmt:CCM_04470|cmt:CCM_03004|cmt:CCM_07280|cmt:CCM_05252|cmt:CCM_07906|cmt:CCM_09169|cmt:CCM_01558|cmt:CCM_05696|cmt:CCM_01859|cmt:CCM_00764|cmt:CCM_01640|cmt:CCM_08738|cmt:CCM_02117|cmt:CCM_08039|cmt:CCM_05661|cmt:CCM…	18168627|18169742|18168078|18164087|18165159|18162198|18163671|18169157|18170969|18169393|18168994|18170202|18164011|18166493|18165031|18169291|18167271|18169916|18171172|18163589|18167714|18163888|18162798|18163670|18170743|18164145|18170048|18167679|18168006|18170300|18162431|18167443|18164641|18167082|18166882|18162497|18166726|18166208|18167698|18167445|18167845|18166931|18163348|18169500|181…	219
cmt00330	Arginine and proline metabolism	20/1280	21/1720	0.0161336	0.200518	OSIN7099|OSIN6219|OSIN0630|OSIN4634|OSIN2832|OSIN0711|OSIN1921|OSIN3019|OSIN0130|OSIN2826|OSIN6193|OSIN6238|OSIN4256|OSIN5570|OSIN6359|OSIN5722|OSIN3335|OSIN2708|OSIN1263|OSIN0470	cmt:CCM_07280|cmt:CCM_07906|cmt:CCM_08989|cmt:CCM_04914|cmt:CCM_03629|cmt:CCM_07489|cmt:CCM_01700|cmt:CCM_07350|cmt:CCM_06901|cmt:CCM_05388|cmt:CCM_00480|cmt:CCM_01522|cmt:CCM_02618|cmt:CCM_00554|cmt:CCM_06009|cmt:CCM_01989|cmt:CCM_00464|cmt:CCM_00978|cmt:CCM_05126|cmt:CCM_04987	18169291|18169916|18170993|18166935|18165655|18169500|18163730|18169361|18168912|18167406|18162515|18163553|18164645|18162589|18168027|18164018|18162499|18163011|18167146|18167007	20
cmt00920	Sulfur metabolism	12/1280	12/1720	0.0284721	0.303023	OSIN2066|OSIN2557|OSIN7939|OSIN4907|OSIN3258|OSIN2238|OSIN4837|OSIN6532|OSIN6863|OSIN5559|OSIN0632|OSIN5857	cmt:CCM_04512|cmt:CCM_02454|cmt:CCM_06642|cmt:CCM_05473|cmt:CCM_00446|cmt:CCM_04056|cmt:CCM_06434|cmt:CCM_00956|cmt:CCM_08891|cmt:CCM_05523|cmt:CCM_01210|cmt:CCM_02127	18166535|18164481|18168656|18167491|18162481|18166079|18168448|18162989|18170896|18167541|18163242|18164155	12
cmt00250	Alanine, aspartate and glutamate metabolism	22/1280	24/1720	0.0339446	0.303023	OSIN6734|OSIN4529|OSIN0022|OSIN3809|OSIN2583|OSIN0711|OSIN5432|OSIN0130|OSIN2826|OSIN2086|OSIN1803|OSIN7090|OSIN2681|OSIN0210|OSIN5234|OSIN5148|OSIN2484|OSIN6057|OSIN3562|OSIN0186|OSIN7672|OSIN5962	cmt:CCM_08965|cmt:CCM_06768|cmt:CCM_08738|cmt:CCM_08039|cmt:CCM_04127|cmt:CCM_07489|cmt:CCM_02400|cmt:CCM_06901|cmt:CCM_05388|cmt:CCM_04522|cmt:CCM_09444|cmt:CCM_07295|cmt:CCM_04128|cmt:CCM_07055|cmt:CCM_01384|cmt:CCM_08119|cmt:CCM_00200|cmt:CCM_05789|cmt:CCM_00509|cmt:CCM_07033|cmt:CCM_05697|cmt:CCM_05410	18170969|18168781|18170743|18170048|18166150|18169500|18164427|18168912|18167406|18166545|18171447|18169306|18166151|18169066|18163415|18170128|18162235|18167807|18162544|18169044|18167715|18167428	22
cmt00270	Cysteine and methionine metabolism	35/1280	40/1720	0.0348302	0.303023	OSIN0294|OSIN3990|OSIN4634|OSIN0711|OSIN1782|OSIN4787|OSIN4437|OSIN2509|OSIN7384|OSIN2213|OSIN2826|OSIN4907|OSIN3085|OSIN6248|OSIN7037|OSIN1728|OSIN6026|OSIN2071|OSIN7774|OSIN2271|OSIN7862|OSIN6863|OSIN5570|OSIN2716|OSIN2411|OSIN5159|OSIN5559|OSIN0632|OSIN6953|OSIN5251|OSIN5463|OSIN0644|OSIN3525|OSIN4428|OSIN0164	cmt:CCM_05252|cmt:CCM_06287|cmt:CCM_04914|cmt:CCM_07489|cmt:CCM_09306|cmt:CCM_03310|cmt:CCM_05841|cmt:CCM_08535|cmt:CCM_02308|cmt:CCM_04689|cmt:CCM_05388|cmt:CCM_05473|cmt:CCM_01130|cmt:CCM_01501|cmt:CCM_07244|cmt:CCM_08097|cmt:CCM_03609|cmt:CCM_04505|cmt:CCM_06988|cmt:CCM_00332|cmt:CCM_02946|cmt:CCM_08891|cmt:CCM_00554|cmt:CCM_04268|cmt:CCM_06127|cmt:CCM_08133|cmt:CCM_05523|cmt:CCM_01210|cmt:CCM…	18167271|18168302|18166935|18169500|18171309|18165336|18167859|18170542|18164335|18166711|18167406|18167491|18163162|18163532|18169255|18170106|18165635|18166528|18168999|18162367|18164973|18170896|18162589|18166291|18168142|18170142|18167541|18163242|18168861|18163427|18171582|18165854|18167279|18167802|18169021	35
cmt00630	Glyoxylate and dicarboxylate metabolism	25/1280	28/1720	0.0467956	0.360756	OSIN0992|OSIN5041|OSIN1232|OSIN6395|OSIN1239|OSIN6500|novel.2877|OSIN5675|OSIN6868|OSIN0139|OSIN4616|OSIN7036|OSIN4807|OSIN7471|OSIN4303|OSIN5148|OSIN5435|OSIN2484|OSIN2819|OSIN5180|OSIN4610|OSIN6313|OSIN7672|OSIN3525|OSIN4428	cmt:CCM_07732|cmt:CCM_03132|cmt:CCM_05696|cmt:CCM_00764|cmt:CCM_05661|cmt:CCM_04861|cmt:CCM_09320|cmt:CCM_01317|cmt:CCM_08876|cmt:CCM_06828|cmt:CCM_09394|cmt:CCM_07243|cmt:CCM_03131|cmt:CCM_01222|cmt:CCM_01191|cmt:CCM_08119|cmt:CCM_07659|cmt:CCM_00200|cmt:CCM_05367|cmt:CCM_05551|cmt:CCM_09406|cmt:CCM_02506|cmt:CCM_05697|cmt:CCM_05260|cmt:CCM_05784	18169742|18165159|18167714|18162798|18167679|18166882|18171323|18163348|18170881|18168839|18171397|18169254|18165158|18163254|18163223|18170128|18169669|18162235|18167385|18167569|18171409|18164533|18167715|18167279|18167802	25
cmt00970	Aminoacyl-tRNA biosynthesis	33/1280	38/1720	0.0497594	0.360756	OSIN4331|OSIN4815|OSIN0932|OSIN0091|OSIN7583|OSIN3218|OSIN4535|OSIN0250|OSIN6165|OSIN3038|OSIN1032|OSIN1465|OSIN2442|OSIN4876|OSIN7846|OSIN5287|OSIN7528|OSIN3278|OSIN6964|OSIN4909|OSIN3384|OSIN0303|OSIN5919|OSIN2383|OSIN2382|OSIN6232|OSIN7353|OSIN3114|OSIN7830|OSIN5396|OSIN7453|OSIN0663|OSIN3224	cmt:CCM_02981|cmt:CCM_03248|cmt:CCM_06387|cmt:CCM_06198|cmt:CCM_00977|cmt:CCM_00105|cmt:CCM_05672|cmt:CCM_06949|cmt:CCM_02343|cmt:CCM_00895|cmt:CCM_02628|cmt:CCM_08883|cmt:CCM_00227|cmt:CCM_00078|cmt:CCM_06645|cmt:CCM_05622|cmt:CCM_07464|cmt:CCM_01003|cmt:CCM_00818|cmt:CCM_05475|cmt:CCM_01776|cmt:CCM_05240|cmt:CCM_04746|cmt:CCM_01939|cmt:CCM_07973|cmt:CCM_07913|cmt:CCM_04882|cmt:CCM_00011|cmt:CCM…	18165008|18165274|18168401|18168213|18163010|18162140|18167690|18168960|18164370|18162929|18164655|18170888|18162262|18162113|18168659|18167640|18169475|18163036|18162852|18167493|18163806|18167259|18166767|18163968|18169983|18169923|18166903|18162046|18165966|18163127|18169414|18163399|18162135	33
PR vs ST
cmt03010	Ribosome	73/907	97/1718	2.50234e-06	0.000217704	OSIN7705|OSIN4165|novel.1008|OSIN7641|OSIN3614|OSIN1667|OSIN2447|OSIN0260|OSIN1172|OSIN2991|OSIN1806|OSIN0071|OSIN1158|OSIN5558|OSIN7675|OSIN7642|OSIN4194|OSIN1969|OSIN0023|OSIN4365|OSIN7887|OSIN4465|OSIN1149|OSIN6049|OSIN2564|OSIN1175|OSIN7567|OSIN1228|OSIN0792|OSIN6229|OSIN6308|OSIN4682|OSIN5761|OSIN0142|OSIN4825|OSIN3293|OSIN3758|OSIN5455|OSIN2575|OSIN3369|OSIN7558|OSIN0306|novel.2973|OSIN5408…	cmt:CCM_03912|cmt:CCM_05899|cmt:CCM_02668|cmt:CCM_06518|cmt:CCM_00488|cmt:CCM_02738|cmt:CCM_00238|cmt:CCM_06964|cmt:CCM_05182|cmt:CCM_09035|cmt:CCM_09440|cmt:CCM_06171|cmt:CCM_05199|cmt:CCM_05522|cmt:CCM_05649|cmt:CCM_06519|cmt:CCM_04539|cmt:CCM_05316|cmt:CCM_08860|cmt:CCM_02602|cmt:CCM_05819|cmt:CCM_09613|cmt:CCM_04828|cmt:CCM_03177|cmt:CCM_07475|cmt:CCM_05179|cmt:CCM_03950|cmt:CCM_05168|cmt:CCM…	18165935|18167917|18164695|18168532|18162523|18164765|18162273|18168975|18167201|18171039|18171443|18168186|18167218|18167540|18167667|18168533|18166562|18167334|18170865|18164629|18167837|18171615|18166849|18165204|18169486|18167198|18165973|18167187|18164263|18169921|18163495|18169949|18165737|18168836|18165286|18163061|18163117|18166800|18164987|18163788|18171434|18167257|18162522|18169699|181…	73
cmt03020	RNA polymerase	21/907	26/1718	0.00284154	0.087685	OSIN6412|OSIN1592|OSIN2846|OSIN5280|OSIN1060|OSIN3194|OSIN6819|OSIN0110|OSIN1162|OSIN1645|OSIN4490|OSIN0215|OSIN6143|OSIN1147|OSIN7094|OSIN3870|OSIN2888|OSIN4520|OSIN1009|OSIN4897|OSIN4713	cmt:CCM_02357|cmt:CCM_01539|cmt:CCM_04076|cmt:CCM_05605|cmt:CCM_00394|cmt:CCM_00127|cmt:CCM_03153|cmt:CCM_06882|cmt:CCM_05195|cmt:CCM_08111|cmt:CCM_09653|cmt:CCM_07061|cmt:CCM_08361|cmt:CCM_04820|cmt:CCM_07276|cmt:CCM_05684|cmt:CCM_03021|cmt:CCM_07269|cmt:CCM_02711|cmt:CCM_05455|cmt:CCM_03316	18164384|18163570|18166099|18167623|18162429|18162162|18165180|18168893|18167214|18170120|18171655|18169072|18170369|18166841|18169287|18167702|18165048|18169280|18164738|18167473|18165342	21
cmt03008	Ribosome biogenesis in eukaryotes	40/907	56/1718	0.00302362	0.087685	OSIN5576|OSIN0170|OSIN3615|OSIN2752|OSIN2775|OSIN2152|OSIN7479|OSIN4898|OSIN6241|OSIN2498|OSIN0784|OSIN7109|OSIN5210|OSIN4632|OSIN2892|OSIN4379|OSIN5821|OSIN2485|OSIN3854|OSIN5302|OSIN7674|OSIN0155|OSIN2295|OSIN3557|OSIN3155|OSIN7761|OSIN5930|OSIN4423|OSIN3109|OSIN7772|OSIN3346|OSIN3286|OSIN4040|OSIN0083|OSIN0753|OSIN2030|OSIN1289|OSIN7552|OSIN1300|OSIN7856	cmt:CCM_00988|cmt:CCM_07020|cmt:CCM_00486|cmt:CCM_04295|cmt:CCM_04337|cmt:CCM_05056|cmt:CCM_07769|cmt:CCM_05456|cmt:CCM_01512|cmt:CCM_08525|cmt:CCM_02228|cmt:CCM_08156|cmt:CCM_07777|cmt:CCM_04915|cmt:CCM_03017|cmt:CCM_06779|cmt:CCM_00252|cmt:CCM_00201|cmt:CCM_05668|cmt:CCM_09143|cmt:CCM_05650|cmt:CCM_06810|cmt:CCM_00301|cmt:CCM_00513|cmt:CCM_01212|cmt:CCM_07406|cmt:CCM_04103|cmt:CCM_05779|cmt:CCM…	18163021|18169031|18162521|18166318|18166360|18167076|18169779|18167474|18163543|18170532|18164255|18170165|18169787|18166936|18165044|18168790|18162287|18162236|18167686|18171146|18167668|18168821|18162336|18162548|18163244|18169417|18166126|18167797|18171663|18163174|18164397|18163057|18168282|18168203|18164306|18166490|18165211|18163292|18165223|18165963	40
cmt00230	Purine metabolism	54/907	80/1718	0.0045315	0.0934732	OSIN1055|OSIN5249|OSIN7804|OSIN2334|OSIN6412|OSIN1592|OSIN2404|OSIN4529|OSIN5388|OSIN6225|OSIN3227|OSIN3609|OSIN1004|OSIN1801|OSIN2846|OSIN5974|OSIN5280|OSIN1060|OSIN0022|OSIN3238|OSIN3298|OSIN3194|OSIN1654|OSIN7780|OSIN6819|OSIN6891|OSIN1454|OSIN0110|OSIN1162|OSIN2467|OSIN1645|OSIN2263|OSIN6743|OSIN0517|OSIN4104|OSIN7287|OSIN4490|OSIN2521|OSIN0215|OSIN6143|OSIN7834|OSIN6189|OSIN3329|OSIN1147|OSI…	cmt:CCM_05854|cmt:CCM_01394|cmt:CCM_06504|cmt:CCM_02911|cmt:CCM_02357|cmt:CCM_01539|cmt:CCM_01863|cmt:CCM_06768|cmt:CCM_04983|cmt:CCM_02731|cmt:CCM_00096|cmt:CCM_00497|cmt:CCM_02716|cmt:CCM_09449|cmt:CCM_04076|cmt:CCM_05418|cmt:CCM_05605|cmt:CCM_00394|cmt:CCM_08738|cmt:CCM_00088|cmt:CCM_01023|cmt:CCM_00127|cmt:CCM_02754|cmt:CCM_06867|cmt:CCM_03153|cmt:CCM_02996|cmt:CCM_07126|cmt:CCM_06882|cmt:CCM…	18167872|18163425|18168518|18164938|18164384|18163570|18163892|18168781|18167003|18164758|18162131|18162532|18164743|18171452|18166099|18167436|18167623|18162429|18170743|18162123|18163056|18162162|18164781|18168878|18165180|18165023|18169137|18168893|18167214|18162266|18170120|18166687|18170984|18171161|18167561|18162461|18171655|18164527|18169072|18170369|18167779|18170806|18170628|18166841|181…	54
cmt00290	Valine, leucine and isoleucine biosynthesis	11/907	12/1718	0.00537202	0.0934732	OSIN5724|OSIN5735|OSIN6097|OSIN5251|OSIN5533|OSIN1605|OSIN6550|OSIN5463|OSIN6953|OSIN0025|OSIN0581	cmt:CCM_01983|cmt:CCM_01982|cmt:CCM_00646|cmt:CCM_01396|cmt:CCM_00163|cmt:CCM_02117|cmt:CCM_05863|cmt:CCM_09580|cmt:CCM_06850|cmt:CCM_08845|cmt:CCM_03718	18164012|18164011|18162681|18163427|18162198|18164145|18167881|18171582|18168861|18170850|18165742	11
cmt00240	Pyrimidine metabolism	41/907	60/1718	0.00946174	0.137195	OSIN5249|OSIN6412|OSIN1592|OSIN2404|OSIN7825|OSIN2583|OSIN2776|OSIN0276|OSIN4347|OSIN2846|OSIN5280|OSIN1060|OSIN3298|OSIN3194|OSIN6819|OSIN1454|OSIN0110|OSIN7297|OSIN1162|OSIN7276|OSIN1645|OSIN5828|OSIN0517|OSIN7287|OSIN4490|OSIN3410|OSIN0215|OSIN6143|OSIN7834|OSIN1147|OSIN0210|OSIN7094|OSIN3870|OSIN2888|OSIN3522|OSIN4520|OSIN5183|OSIN1009|OSIN4897|novel.64|OSIN4713	cmt:CCM_01394|cmt:CCM_02357|cmt:CCM_01539|cmt:CCM_01863|cmt:CCM_03945|cmt:CCM_04127|cmt:CCM_04338|cmt:CCM_07548|cmt:CCM_02534|cmt:CCM_04076|cmt:CCM_05605|cmt:CCM_00394|cmt:CCM_01023|cmt:CCM_00127|cmt:CCM_03153|cmt:CCM_07126|cmt:CCM_06882|cmt:CCM_00401|cmt:CCM_05195|cmt:CCM_00435|cmt:CCM_08111|cmt:CCM_00279|cmt:CCM_09158|cmt:CCM_00426|cmt:CCM_09653|cmt:CCM_01353|cmt:CCM_07061|cmt:CCM_08361|cmt:CCM…	18163425|18164384|18163570|18163892|18165968|18166150|18166361|18169559|18164561|18166099|18167623|18162429|18163056|18162162|18165180|18169137|18168893|18162436|18167214|18162470|18170120|18162314|18171161|18162461|18171655|18163384|18169072|18170369|18167779|18166841|18169066|18169287|18167702|18165048|18164908|18169280|18167572|18164738|18167473|18167964|18165342	41
cmt00220	Arginine biosynthesis	14/907	18/1718	0.0265772	0.324109	OSIN3809|OSIN5696|OSIN5234|OSIN3335|OSIN3227|OSIN5432|OSIN6547|OSIN0711|OSIN1340|OSIN4181|OSIN6732|OSIN1803|OSIN5148|OSIN2086	cmt:CCM_08039|cmt:CCM_01972|cmt:CCM_01384|cmt:CCM_00464|cmt:CCM_00096|cmt:CCM_02400|cmt:CCM_09169|cmt:CCM_07489|cmt:CCM_03230|cmt:CCM_08846|cmt:CCM_08964|cmt:CCM_09444|cmt:CCM_08119|cmt:CCM_04522	18170048|18164001|18163415|18162499|18162131|18164427|18171172|18169500|18165256|18170851|18170968|18171447|18170128|18166545	14
cmt00670	One carbon pool by folate	10/907	12/1718	0.0298032	0.324109	OSIN2604|OSIN2933|OSIN0139|OSIN4104|OSIN5675|OSIN7380|OSIN1530|OSIN5288|OSIN3522|OSIN6395	cmt:CCM_04157|cmt:CCM_06760|cmt:CCM_06828|cmt:CCM_05543|cmt:CCM_01317|cmt:CCM_02303|cmt:CCM_01813|cmt:CCM_05621|cmt:CCM_02881|cmt:CCM_00764	18166180|18168773|18168839|18167561|18163348|18164330|18163843|18167639|18164908|18162798	10
YF vs PR
cmt00500	Starch and sucrose metabolism	12/406	28/1718	0.0183728	0.709834	OSIN7739|OSIN7370|OSIN6815|OSIN3468|OSIN5190|OSIN1658|novel.2829|OSIN3255|OSIN4184|OSIN6954|OSIN0754|OSIN5179	cmt:CCM_04729|cmt:CCM_09292|cmt:CCM_03736|cmt:CCM_00556|cmt:CCM_07425|cmt:CCM_02750|cmt:CCM_00791|cmt:CCM_00448|cmt:CCM_08811|cmt:CCM_06849|cmt:CCM_02278|cmt:CCM_05550	18166750|18171295|18165759|18162591|18169436|18164777|18162825|18162483|18170816|18168860|18164305|18167568	12
cmt00460	Cyanoamino acid metabolism	7/406	14/1718	0.0280591	0.709834	OSIN5675|OSIN7739|novel.2877|OSIN3468|OSIN1658|OSIN3513|novel.2829	cmt:CCM_01317|cmt:CCM_04729|cmt:CCM_09320|cmt:CCM_00556|cmt:CCM_02750|cmt:CCM_01689|cmt:CCM_00791	18163348|18166750|18171323|18162591|18164777|18163719|18162825	7
cmt04141	Protein processing in endoplasmic reticulum	24/406	71/1718	0.030891	0.709834	OSIN2977|OSIN2297|OSIN3331|OSIN5502|OSIN2701|OSIN7538|OSIN5227|OSIN3986|OSIN7745|OSIN5654|OSIN2175|OSIN1627|OSIN3222|OSIN0179|OSIN4098|OSIN5114|OSIN1745|OSIN1506|OSIN7523|OSIN2504|OSIN5472|OSIN0994|OSIN0365|OSIN3153	cmt:CCM_07188|cmt:CCM_08733|cmt:CCM_02744|cmt:CCM_07622|cmt:CCM_04209|cmt:CCM_01217|cmt:CCM_01377|cmt:CCM_06292|cmt:CCM_03949|cmt:CCM_01277|cmt:CCM_05087|cmt:CCM_02789|cmt:CCM_00102|cmt:CCM_07028|cmt:CCM_08185|cmt:CCM_05836|cmt:CCM_09371|cmt:CCM_09514|cmt:CCM_01236|cmt:CCM_08531|cmt:CCM_07650|cmt:CCM_02669|cmt:CCM_07328|cmt:CCM_01203	18169199|18170738|18164771|18169633|18166232|18163249|18163408|18168307|18165972|18163308|18167107|18164816|18162137|18169039|18170194|18167854|18171374|18171516|18163268|18170538|18169660|18164696|18169339|18163235	24
cmt00520	Amino sugar and nucleotide sugar metabolism	15/406	40/1718	0.0330155	0.709834	OSIN0442|OSIN3811|OSIN3138|OSIN0269|OSIN7370|OSIN6094|OSIN2116|OSIN2118|OSIN4934|OSIN4501|OSIN1791|OSIN3257|OSIN2570|OSIN0754|OSIN7776	cmt:CCM_06566|cmt:CCM_01686|cmt:CCM_08511|cmt:CCM_06973|cmt:CCM_09292|cmt:CCM_00637|cmt:CCM_04624|cmt:CCM_04621|cmt:CCM_05498|cmt:CCM_09643|cmt:CCM_09317|cmt:CCM_00447|cmt:CCM_02965|cmt:CCM_02278|cmt:CCM_09240	18168580|18163716|18170518|18168984|18171295|18162672|18166646|18166643|18167516|18171645|18171320|18162482|18164992|18164305|18171243	15
DF vs YF
cmt03010	Ribosome	72/912	97/1718	9.20976e-06	0.000801249	OSIN5226|OSIN7705|OSIN3614|OSIN7567|OSIN4465|OSIN4682|OSIN5563|OSIN0996|novel.1008|OSIN5782|OSIN6340|OSIN1228|OSIN3758|OSIN2039|OSIN6308|OSIN7840|OSIN7043|OSIN4431|OSIN0745|OSIN3176|OSIN4194|OSIN6309|novel.2973|OSIN0023|OSIN4494|OSIN7887|OSIN2448|novel.7494|OSIN0142|OSIN6049|OSIN4165|OSIN5761|OSIN4823|OSIN5820|OSIN0974|OSIN7641|OSIN5408|OSIN5587|OSIN7558|OSIN2106|OSIN7675|OSIN0306|OSIN4365|OSIN18…	cmt:CCM_01376|cmt:CCM_03912|cmt:CCM_00488|cmt:CCM_03950|cmt:CCM_09613|cmt:CCM_07939|cmt:CCM_05531|cmt:CCM_02671|cmt:CCM_02668|cmt:CCM_04673|cmt:CCM_02404|cmt:CCM_05168|cmt:CCM_01084|cmt:CCM_04473|cmt:CCM_01464|cmt:CCM_05811|cmt:CCM_07272|cmt:CCM_05785|cmt:CCM_02284|cmt:CCM_00150|cmt:CCM_04539|cmt:CCM_01465|cmt:CCM_00487|cmt:CCM_08860|cmt:CCM_09648|cmt:CCM_05819|cmt:CCM_00239|cmt:CCM_04523|cmt:CCM…	18163407|18165935|18162523|18165973|18171615|18169949|18167549|18164698|18164695|18166695|18164431|18167187|18163117|18166496|18163495|18167829|18169283|18167803|18164311|18162185|18166562|18163496|18162522|18170865|18171650|18167837|18162274|18166546|18168836|18165204|18167917|18165737|18165302|18162288|18167873|18168532|18169699|18163066|18171434|18166635|18167667|18167257|18164629|18171444|181…	72
cmt00190	Oxidative phosphorylation	46/912	69/1718	0.0137977	0.6002	OSIN1089|OSIN4196|novel.8819|OSIN6502|OSIN7294|OSIN6508|OSIN1008|OSIN7644|OSIN7665|OSIN3225|OSIN7163|OSIN6680|OSIN1624|OSIN2618|OSIN4049|OSIN7764|OSIN7400|OSIN7295|OSIN2526|OSIN3119|OSIN1109|OSIN6614|OSIN0768|OSIN6620|OSIN4662|OSIN6870|OSIN7081|OSIN6419|OSIN1169|OSIN3993|OSIN3164|OSIN2188|OSIN0986|OSIN7919|OSIN1115|OSIN6932|OSIN4225|OSIN3939|OSIN2322|OSIN0140|OSIN3438|OSIN4798|OSIN4759|OSIN1163|O…	cmt:CCM_04753|cmt:CCM_04541|cmt:CCM_01206|cmt:CCM_04864|cmt:CCM_00416|cmt:CCM_04880|cmt:CCM_02712|cmt:CCM_06525|cmt:CCM_03953|cmt:CCM_00099|cmt:CCM_07212|cmt:CCM_02155|cmt:CCM_02798|cmt:CCM_04179|cmt:CCM_06206|cmt:CCM_02943|cmt:CCM_06369|cmt:CCM_00415|cmt:CCM_02494|cmt:CCM_03647|cmt:CCM_04775|cmt:CCM_03397|cmt:CCM_02260|cmt:CCM_03392|cmt:CCM_09238|cmt:CCM_08873|cmt:CCM_07369|cmt:CCM_06692|cmt:CCM…	18166774|18166564|18163238|18166885|18162451|18166901|18164739|18168539|18165976|18162134|18169223|18164183|18164825|18166202|18168221|18164970|18168383|18162450|18164521|18165673|18166796|18165423|18164287|18165418|18171241|18170878|18169380|18168706|18167206|18168299|18163225|18167123|18164678|18162418|18166804|18162871|18166592|18170200|18162401|18168838|18169434|18165321|18165383|18167213|181…	46
MF vs DF
cmt00562	Inositol phosphate metabolism	20/1046	24/1720	0.0158258	0.738261	OSIN3802|OSIN0669|OSIN5059|OSIN4981|OSIN4765|OSIN7452|OSIN6316|OSIN1573|OSIN3985|OSIN2377|OSIN1774|OSIN0255|OSIN7386|OSIN0149|OSIN0473|OSIN3542|OSIN5524|OSIN0602|OSIN4322|OSIN2391	cmt:CCM_08408|cmt:CCM_01361|cmt:CCM_08305|cmt:CCM_07525|cmt:CCM_03362|cmt:CCM_07402|cmt:CCM_01434|cmt:CCM_01674|cmt:CCM_06293|cmt:CCM_03114|cmt:CCM_09301|cmt:CCM_06956|cmt:CCM_02309|cmt:CCM_06818|cmt:CCM_08292|cmt:CCM_01640|cmt:CCM_07600|cmt:CCM_09079|cmt:CCM_02973|cmt:CCM_05258	18170416|18163392|18170313|18169536|18165388|18169413|18163465|18163704|18168308|18165141|18171304|18168967|18164336|18168829|18170300|18163670|18169611|18171082|18165000|18167277	20
cmt00340	Histidine metabolism	11/1046	12/1720	0.0220006	0.738261	OSIN6286|OSIN2379|OSIN7490|OSIN2070|OSIN5776|OSIN1263|OSIN7871|OSIN5982|OSIN2679|OSIN3636|OSIN3935	cmt:CCM_01437|cmt:CCM_08297|cmt:CCM_07335|cmt:CCM_04506|cmt:CCM_04678|cmt:CCM_05126|cmt:CCM_06676|cmt:CCM_05425|cmt:CCM_04239|cmt:CCM_07351|cmt:CCM_08195	18163468|18170305|18169346|18166529|18166700|18167146|18168690|18167443|18166262|18169362|18170204	11
cmt00480	Glutathione metabolism	18/1046	22/1720	0.0307753	0.738261	OSIN2943|OSIN6645|OSIN3713|OSIN3830|OSIN3517|OSIN7834|OSIN3470|OSIN0525|OSIN1388|OSIN0098|OSIN7781|OSIN4452|OSIN6219|OSIN4527|OSIN5169|OSIN4345|OSIN2540|OSIN2416	cmt:CCM_02549|cmt:CCM_09583|cmt:CCM_07164|cmt:CCM_03992|cmt:CCM_05722|cmt:CCM_05761|cmt:CCM_00539|cmt:CCM_06544|cmt:CCM_03086|cmt:CCM_06873|cmt:CCM_06983|cmt:CCM_08506|cmt:CCM_07906|cmt:CCM_05577|cmt:CCM_05545|cmt:CCM_02411|cmt:CCM_02473|cmt:CCM_09201	18164576|18171585|18169175|18166015|18167740|18167779|18162574|18168558|18165113|18168884|18168994|18170513|18169916|18167595|18167563|18164438|18164500|18171204	18
cmt00460	Cyanoamino acid metabolism	12/1046	14/1720	0.0446042	0.738261	OSIN3513|OSIN3468|OSIN6645|OSIN3517|OSIN7739|OSIN5675|novel.2829|OSIN1658|OSIN6256|OSIN4527|OSIN2540|OSIN6199	cmt:CCM_01689|cmt:CCM_00556|cmt:CCM_09583|cmt:CCM_05722|cmt:CCM_04729|cmt:CCM_01317|cmt:CCM_00791|cmt:CCM_02750|cmt:CCM_05296|cmt:CCM_05577|cmt:CCM_02473|cmt:CCM_07886	18163719|18162591|18171585|18167740|18166750|18163348|18162825|18164777|18167314|18167595|18164500|18169896	12

## Sheet: S5
Table S5. KEGG enriched pathway analysis of genes in blue, turpuoise, yellow, purple and magenta modules.
ID	Description	GeneRatio	BgRatio	pvalue	padj	geneID	KEGG_ID	GeneName	Count
HY blue module 735 genes
cmt00100	Steroid biosynthesis	5/87	17/1721	0.00112476	0.084357	OSIN2572|OSIN3928|OSIN4135|OSIN4433|OSIN6598	cmt:CCM_02962|cmt:CCM_08202|cmt:CCM_05535|cmt:CCM_01839|cmt:CCM_03413	-|-|-|-|-	5
cmt01110	Biosynthesis of secondary metabolites	24/87	274/1721	0.00316618	0.118732	OSIN0332|OSIN0473|OSIN0617|OSIN0992|OSIN2213|OSIN2489|OSIN2874|OSIN3542|OSIN3543|OSIN3562|OSIN3687|OSIN3720|OSIN3820|OSIN3928|OSIN4135|OSIN4433|OSIN4543|OSIN4683|OSIN5041|OSIN5190|OSIN5981|OSIN6171|OSIN6246|OSIN6863	cmt:CCM_05218|cmt:CCM_08292|cmt:CCM_06360|cmt:CCM_07732|cmt:CCM_04689|cmt:CCM_00191|cmt:CCM_04704|cmt:CCM_01640|cmt:CCM_01641|cmt:CCM_00509|cmt:CCM_00935|cmt:CCM_09050|cmt:CCM_09574|cmt:CCM_08202|cmt:CCM_05535|cmt:CCM_01839|cmt:CCM_02614|cmt:CCM_07937|cmt:CCM_03132|cmt:CCM_07425|cmt:CCM_05427|cmt:CCM_01647|cmt:CCM_01504|cmt:CCM_08891	-|-|-|-|-|-|-|-|-|-|-|-|-|-|-|-|-|-|-|-|-|-|-|-	24
cmt00591	Linoleic acid metabolism	2/87	3/1721	0.00733283	0.139256	OSIN3928|OSIN6476	cmt:CCM_08202|cmt:CCM_08032	-|-	2
cmt00410	beta-Alanine metabolism	4/87	17/1721	0.0087445	0.139256	OSIN0332|OSIN0630|OSIN4543|OSIN6171	cmt:CCM_05218|cmt:CCM_08989|cmt:CCM_02614|cmt:CCM_01647	-|-|-|-	4
cmt01200	Carbon metabolism	11/87	99/1721	0.00928371	0.139256	OSIN0617|OSIN0992|OSIN1594|OSIN2086|OSIN3542|OSIN3543|OSIN3544|OSIN3720|OSIN5041|OSIN6171|OSIN6863	cmt:CCM_06360|cmt:CCM_07732|cmt:CCM_01542|cmt:CCM_04522|cmt:CCM_01640|cmt:CCM_01641|cmt:CCM_01642|cmt:CCM_09050|cmt:CCM_03132|cmt:CCM_01647|cmt:CCM_08891	-|-|-|-|-|-|-|-|-|-|-	11
cmt00500	Starch and sucrose metabolism	5/87	28/1721	0.0114956	0.143695	OSIN2907|OSIN5105|OSIN5179|OSIN5190|OSIN6954	cmt:CCM_09237|cmt:CCM_01167|cmt:CCM_05550|cmt:CCM_07425|cmt:CCM_06849	-|-|-|-|-	5
cmt00564	Glycerophospholipid metabolism	6/87	40/1721	0.0134434	0.144036	OSIN0473|OSIN2489|OSIN2874|OSIN3928|OSIN4341|OSIN5981	cmt:CCM_08292|cmt:CCM_00191|cmt:CCM_04704|cmt:CCM_08202|cmt:CCM_05831|cmt:CCM_05427	-|-|-|-|-|-	6
cmt00350	Tyrosine metabolism	4/87	21/1721	0.0188385	0.176611	OSIN0332|OSIN3634|OSIN3720|OSIN4543	cmt:CCM_05218|cmt:CCM_06614|cmt:CCM_09050|cmt:CCM_02614	-|-|-|-	4
cmt00051	Fructose and mannose metabolism	4/87	25/1721	0.0341442	0.284535	OSIN3542|OSIN3543|OSIN3544|OSIN5344	cmt:CCM_01640|cmt:CCM_01641|cmt:CCM_01642|cmt:CCM_07859	-|-|-|-	4
cmt00270	Cysteine and methionine metabolism	5/87	40/1721	0.0478547	0.31723	OSIN2213|OSIN3085|OSIN4437|OSIN6248|OSIN6863	cmt:CCM_04689|cmt:CCM_01130|cmt:CCM_05841|cmt:CCM_01501|cmt:CCM_08891	-|-|-|-|-	5
cmt01130	Biosynthesis of antibiotics	16/87	206/1721	0.048049	0.31723	OSIN0617|OSIN0992|OSIN2213|OSIN2572|OSIN3085|OSIN3542|OSIN3543|OSIN3720|OSIN3820|OSIN3897|OSIN4135|OSIN4433|OSIN4683|OSIN5041|OSIN6171|OSIN6863	cmt:CCM_06360|cmt:CCM_07732|cmt:CCM_04689|cmt:CCM_02962|cmt:CCM_01130|cmt:CCM_01640|cmt:CCM_01641|cmt:CCM_09050|cmt:CCM_09574|cmt:CCM_01068|cmt:CCM_05535|cmt:CCM_01839|cmt:CCM_07937|cmt:CCM_03132|cmt:CCM_01647|cmt:CCM_08891	-|-|-|-|-|-|-|-|-|-|-|-|-|-|-|-	16
cmt00360	Phenylalanine metabolism	3/87	17/1721	0.0507567	0.31723	OSIN0332|OSIN1921|OSIN4543	cmt:CCM_05218|cmt:CCM_01700|cmt:CCM_02614	-|-|-	3
cmt00680	Methane metabolism	3/87	19/1721	0.0672885	0.388203	OSIN1594|OSIN3544|OSIN3720	cmt:CCM_01542|cmt:CCM_01642|cmt:CCM_09050	-|-|-	3
cmt00561	Glycerolipid metabolism	3/87	22/1721	0.0960273	0.473803	OSIN3544|OSIN3928|OSIN5981	cmt:CCM_01642|cmt:CCM_08202|cmt:CCM_05427	-|-|-	3
cmt00906	Carotenoid biosynthesis	1/87	2/1721	0.0985764	0.473803	OSIN6454	cmt:CCM_06728	-	1
cmt00565	Ether lipid metabolism	2/87	11/1721	0.103309	0.473803	OSIN0473|OSIN3928	cmt:CCM_08292|cmt:CCM_08202	-|-	2
cmt00260	Glycine, serine and threonine metabolism	4/87	37/1721	0.11312	0.473803	OSIN0332|OSIN3820|OSIN4543|OSIN6246	cmt:CCM_05218|cmt:CCM_09574|cmt:CCM_02614|cmt:CCM_01504	-|-|-|-	4
cmt00380	Tryptophan metabolism	3/87	24/1721	0.117526	0.473803	OSIN0992|OSIN1921|OSIN6171	cmt:CCM_07732|cmt:CCM_01700|cmt:CCM_01647	-|-|-	3
cmt00920	Sulfur metabolism	2/87	12/1721	0.12003	0.473803	OSIN2066|OSIN6863	cmt:CCM_04512|cmt:CCM_08891	-|-	2
cmt00592	alpha-Linolenic acid metabolism	1/87	3/1721	0.144198	0.540743	OSIN3928	cmt:CCM_08202	-	1
cmt00790	Folate biosynthesis	2/87	14/1721	0.155208	0.554315	OSIN4790|OSIN6560	cmt:CCM_07967|cmt:CCM_03158	-|-	2
cmt00071	Fatty acid degradation	2/87	15/1721	0.173468	0.586051	OSIN3720|OSIN6171	cmt:CCM_09050|cmt:CCM_01647	-|-	2
cmt00053	Ascorbate and aldarate metabolism	1/87	4/1721	0.187536	0.586051	OSIN0617	cmt:CCM_06360	-	1
cmt00590	Arachidonic acid metabolism	1/87	4/1721	0.187536	0.586051	OSIN3928	cmt:CCM_08202	-	1
cmt01210	2-Oxocarboxylic acid metabolism	3/87	31/1721	0.204036	0.608358	OSIN2086|OSIN2213|OSIN5041	cmt:CCM_04522|cmt:CCM_04689|cmt:CCM_03132	-|-|-	3
cmt00860	Porphyrin and chlorophyll metabolism	2/87	17/1721	0.210898	0.608358	OSIN3687|OSIN6246	cmt:CCM_00935|cmt:CCM_01504	-|-	2
cmt04979	Cholesterol metabolism	1/87	5/1721	0.228704	0.635288	OSIN6598	cmt:CCM_03413	-	1
cmt02010	ABC transporters	1/87	6/1721	0.267808	0.695381	OSIN5882	cmt:CCM_02386	-	1
cmt01230	Biosynthesis of amino acids	7/87	106/1721	0.285663	0.695381	OSIN2086|OSIN2213|OSIN3542|OSIN3543|OSIN3820|OSIN5041|OSIN6863	cmt:CCM_04522|cmt:CCM_04689|cmt:CCM_01640|cmt:CCM_01641|cmt:CCM_09574|cmt:CCM_03132|cmt:CCM_08891	-|-|-|-|-|-|-	7
cmt00030	Pentose phosphate pathway	2/87	21/1721	0.287424	0.695381	OSIN0617|OSIN3543	cmt:CCM_06360|cmt:CCM_01641	-|-	2
cmt00330	Arginine and proline metabolism	2/87	21/1721	0.287424	0.695381	OSIN0630|OSIN1921	cmt:CCM_08989|cmt:CCM_01700	-|-	2
cmt04146	Peroxisome	3/87	38/1721	0.300908	0.705252	OSIN0992|OSIN4683|OSIN5935	cmt:CCM_07732|cmt:CCM_07937|cmt:CCM_05392	-|-|-	3
cmt00520	Amino sugar and nucleotide sugar metabolism	3/87	40/1721	0.329292	0.717768	OSIN2116|OSIN3616|OSIN6997	cmt:CCM_04624|cmt:CCM_00485|cmt:CCM_00077	-|-|-	3
cmt00250	Alanine, aspartate and glutamate metabolism	2/87	24/1721	0.344529	0.717768	OSIN2086|OSIN3562	cmt:CCM_04522|cmt:CCM_00509	-|-	2
cmt00513	Various types of N-glycan biosynthesis	2/87	24/1721	0.344529	0.717768	OSIN2297|OSIN2702	cmt:CCM_08733|cmt:CCM_04210	-|-	2
cmt00562	Inositol phosphate metabolism	2/87	24/1721	0.344529	0.717768	OSIN0473|OSIN3542	cmt:CCM_08292|cmt:CCM_01640	-|-	2
cmt00062	Fatty acid elongation	1/87	9/1721	0.373739	0.737643	OSIN6171	cmt:CCM_01647	-	1
cmt04933	AGE-RAGE signaling pathway in diabetic complications	1/87	9/1721	0.373739	0.737643	OSIN5545	cmt:CCM_08161	-	1
cmt03018	RNA degradation	3/87	44/1721	0.385923	0.74216	OSIN2281|OSIN4952|OSIN7404	cmt:CCM_00347|cmt:CCM_07231|cmt:CCM_06365	-|-|-	3
cmt04122	Sulfur relay system	1/87	10/1721	0.405564	0.743255	OSIN6560	cmt:CCM_03158	-	1
cmt00280	Valine, leucine and isoleucine degradation	2/87	28/1721	0.418237	0.743255	OSIN2213|OSIN6171	cmt:CCM_04689|cmt:CCM_01647	-|-	2
cmt00630	Glyoxylate and dicarboxylate metabolism	2/87	28/1721	0.418237	0.743255	OSIN0992|OSIN5041	cmt:CCM_07732|cmt:CCM_03132	-|-	2
cmt00510	N-Glycan biosynthesis	2/87	29/1721	0.436043	0.743255	OSIN2297|OSIN2702	cmt:CCM_08733|cmt:CCM_04210	-|-	2
cmt04139	Mitophagy - yeast	2/87	29/1721	0.436043	0.743255	OSIN0707|OSIN5434	cmt:CCM_07484|cmt:CCM_07658	-|-	2
cmt00010	Glycolysis / Gluconeogenesis	2/87	30/1721	0.453558	0.75593	OSIN3542|OSIN3720	cmt:CCM_01640|cmt:CCM_09050	-|-	2
cmt00290	Valine, leucine and isoleucine biosynthesis	1/87	12/1721	0.464495	0.757329	OSIN2213	cmt:CCM_04689	-	1
cmt04113	Meiosis - yeast	3/87	51/1721	0.481909	0.765819	OSIN0044|OSIN0206|OSIN2861	cmt:CCM_03205|cmt:CCM_07049|cmt:CCM_04034	-|-|-	3
cmt00770	Pantothenate and CoA biosynthesis	1/87	13/1721	0.491756	0.765819	OSIN2213	cmt:CCM_04689	-	1
cmt04120	Ubiquitin mediated proteolysis	3/87	53/1721	0.508111	0.765819	OSIN0044|OSIN0607|OSIN1650	cmt:CCM_03205|cmt:CCM_09075|cmt:CCM_02758	-|-|-	3
cmt04111	Cell cycle - yeast	4/87	73/1721	0.510546	0.765819	OSIN0044|OSIN0128|OSIN0206|OSIN0607	cmt:CCM_03205|cmt:CCM_06891|cmt:CCM_07049|cmt:CCM_09075	-|-|-|-	4
cmt03008	Ribosome biogenesis in eukaryotes	3/87	56/1721	0.546117	0.783569	OSIN2485|OSIN4898|OSIN6241	cmt:CCM_00201|cmt:CCM_05456|cmt:CCM_01512	-|-|-	3
cmt00650	Butanoate metabolism	1/87	16/1721	0.565573	0.783569	OSIN6171	cmt:CCM_01647	-	1
cmt00970	Aminoacyl-tRNA biosynthesis	2/87	38/1721	0.581714	0.783569	OSIN4909|OSIN5919	cmt:CCM_05475|cmt:CCM_04746	-|-	2
cmt04138	Autophagy - yeast	3/87	59/1721	0.582409	0.783569	OSIN0707|OSIN1407|OSIN6665	cmt:CCM_07484|cmt:CCM_07750|cmt:CCM_02068	-|-|-	3
cmt00900	Terpenoid backbone biosynthesis	1/87	17/1721	0.58774	0.783569	OSIN4683	cmt:CCM_07937	-	1
cmt00220	Arginine biosynthesis	1/87	18/1721	0.608789	0.783569	OSIN2086	cmt:CCM_04522	-	1
cmt00563	Glycosylphosphatidylinositol (GPI)-anchor biosynthesis	1/87	18/1721	0.608789	0.783569	OSIN0995	cmt:CCM_02670	-	1
cmt03440	Homologous recombination	1/87	18/1721	0.608789	0.783569	OSIN1560	cmt:CCM_01843	-	1
cmt04144	Endocytosis	3/87	62/1721	0.616859	0.783569	OSIN0406|OSIN1407|OSIN6034	cmt:CCM_08659|cmt:CCM_07750|cmt:CCM_06541	-|-|-	3
cmt00310	Lysine degradation	1/87	20/1721	0.64775	0.783569	OSIN6171	cmt:CCM_01647	-	1
cmt03410	Base excision repair	1/87	20/1721	0.64775	0.783569	OSIN4915	cmt:CCM_05479	-	1
cmt04136	Autophagy - other	1/87	20/1721	0.64775	0.783569	OSIN0707	cmt:CCM_07484	-	1
cmt00640	Propanoate metabolism	1/87	21/1721	0.665766	0.792579	OSIN6171	cmt:CCM_01647	-	1
cmt00480	Glutathione metabolism	1/87	22/1721	0.682871	0.80024	OSIN6248	cmt:CCM_01501	-	1
cmt01212	Fatty acid metabolism	1/87	24/1721	0.714527	0.824454	OSIN6171	cmt:CCM_01647	-	1
cmt03020	RNA polymerase	1/87	26/1721	0.743056	0.844381	OSIN7028	cmt:CCM_08749	-	1
cmt00020	Citrate cycle (TCA cycle)	1/87	29/1721	0.780645	0.84849	OSIN5041	cmt:CCM_03132	-	1
cmt04011	MAPK signaling pathway - yeast	2/87	56/1721	0.786955	0.84849	OSIN0992|OSIN7159	cmt:CCM_07732|cmt:CCM_07216	-|-	2
cmt03013	RNA transport	3/87	81/1721	0.789922	0.84849	OSIN0924|OSIN2485|OSIN4834	cmt:CCM_01409|cmt:CCM_00201|cmt:CCM_06532	-|-|-	3
cmt03030	DNA replication	1/87	30/1721	0.791924	0.84849	OSIN7334	cmt:CCM_04414	-	1
cmt00240	Pyrimidine metabolism	2/87	60/1721	0.818524	0.864638	OSIN0730|OSIN7028	cmt:CCM_02297|cmt:CCM_08749	-|-	2
cmt04145	Phagosome	1/87	34/1721	0.831585	0.866234	OSIN1407	cmt:CCM_07750	-	1
cmt04141	Protein processing in endoplasmic reticulum	2/87	71/1721	0.88501	0.909257	OSIN2297|OSIN4487	cmt:CCM_08733|cmt:CCM_03635	-|-	2
cmt00230	Purine metabolism	2/87	80/1721	0.921963	0.934422	OSIN2734|OSIN7028	cmt:CCM_04282|cmt:CCM_08749	-|-	2
cmt03040	Spliceosome	1/87	84/1721	0.988542	0.988542	OSIN3083	cmt:CCM_01133	-	1
HY turquoise module 1507 genes
cmt01110	Biosynthesis of secondary metabolites	70/324	274/1721	0.00165422	0.183618	OSIN0015|OSIN0020|OSIN0022|OSIN0098|OSIN0243|OSIN0294|OSIN0404|OSIN0581|OSIN0656|OSIN0711|OSIN1239|OSIN1263|OSIN1306|OSIN1629|OSIN1658|OSIN1707|OSIN1711|OSIN1947|OSIN2038|OSIN2115|OSIN2160|OSIN2211|OSIN2318|OSIN2364|OSIN2471|OSIN2473|OSIN2632|OSIN2679|OSIN2819|OSIN2848|OSIN3301|OSIN3478|OSIN3484|OSIN3804|OSIN3935|OSIN3937|OSIN3939|OSIN4104|OSIN4167|OSIN4336|OSIN4609|OSIN4659|OSIN4717|OSIN4787|OSI…	cmt:CCM_08870|cmt:CCM_04549|cmt:CCM_08738|cmt:CCM_06873|cmt:CCM_06941|cmt:CCM_05252|cmt:CCM_08657|cmt:CCM_03718|cmt:CCM_04910|cmt:CCM_07489|cmt:CCM_05661|cmt:CCM_05126|cmt:CCM_03203|cmt:CCM_02787|cmt:CCM_02750|cmt:CCM_02058|cmt:CCM_06063|cmt:CCM_05293|cmt:CCM_04470|cmt:CCM_04625|cmt:CCM_05062|cmt:CCM_08326|cmt:CCM_00363|cmt:CCM_01708|cmt:CCM_00209|cmt:CCM_03390|cmt:CCM_04185|cmt:CCM_04239|cmt:CCM…	-|-|-|-|-|-|-|-|-|-|-|-|-|-|-|-|-|-|-|-|-|-|-|-|-|-|-|-|-|-|-|-|-|-|-|-|-|-|-|-|-|-|-|-|-|-|-|-|-|-|-|-|-|-|-|-|-|-|-|-|-|-|-|-|-|-|-|-|-|-	70
cmt00561	Glycerolipid metabolism	10/324	22/1721	0.00367393	0.200881	OSIN0608|OSIN0856|OSIN1263|OSIN1629|OSIN2160|OSIN2364|OSIN3146|OSIN4336|OSIN4418|OSIN4659	cmt:CCM_09074|cmt:CCM_06603|cmt:CCM_05126|cmt:CCM_02787|cmt:CCM_05062|cmt:CCM_01708|cmt:CCM_08435|cmt:CCM_05827|cmt:CCM_06112|cmt:CCM_07382	-|-|-|-|-|-|-|-|-|-	10
cmt01130	Biosynthesis of antibiotics	53/324	206/1721	0.00566524	0.200881	OSIN0015|OSIN0020|OSIN0022|OSIN0098|OSIN0117|OSIN0404|OSIN0581|OSIN0656|OSIN0711|OSIN1263|OSIN1306|OSIN1782|OSIN1947|OSIN2038|OSIN2115|OSIN2117|OSIN2163|OSIN2238|OSIN2409|OSIN2471|OSIN2473|OSIN2632|OSIN2679|OSIN2819|OSIN2848|OSIN3301|OSIN3478|OSIN4104|OSIN4167|OSIN4659|OSIN4717|OSIN4787|OSIN4837|OSIN4907|OSIN4983|OSIN5432|OSIN5533|OSIN5595|OSIN5675|OSIN5735|OSIN5794|OSIN6216|OSIN6274|OSIN6313|OSI…	cmt:CCM_08870|cmt:CCM_04549|cmt:CCM_08738|cmt:CCM_06873|cmt:CCM_07039|cmt:CCM_08657|cmt:CCM_03718|cmt:CCM_04910|cmt:CCM_07489|cmt:CCM_05126|cmt:CCM_03203|cmt:CCM_09306|cmt:CCM_05293|cmt:CCM_04470|cmt:CCM_04625|cmt:CCM_04622|cmt:CCM_05066|cmt:CCM_04056|cmt:CCM_06007|cmt:CCM_00209|cmt:CCM_03390|cmt:CCM_04185|cmt:CCM_04239|cmt:CCM_05367|cmt:CCM_04017|cmt:CCM_01020|cmt:CCM_00345|cmt:CCM_05543|cmt:CCM…	-|-|-|-|-|-|-|-|-|-|-|-|-|-|-|-|-|-|-|-|-|-|-|-|-|-|-|-|-|-|-|-|-|-|-|-|-|-|-|-|-|-|-|-|-|-|-|-|-|-|-|-|-	53
cmt00360	Phenylalanine metabolism	8/324	17/1721	0.00723894	0.200881	OSIN0453|OSIN0711|OSIN2679|OSIN2832|OSIN3019|OSIN3935|OSIN3937|OSIN6193	cmt:CCM_02553|cmt:CCM_07489|cmt:CCM_04239|cmt:CCM_03629|cmt:CCM_07350|cmt:CCM_08195|cmt:CCM_08193|cmt:CCM_00480	-|-|-|-|-|-|-|-	8
cmt00670	One carbon pool by folate	6/324	12/1721	0.014167	0.311705	OSIN1530|OSIN3522|OSIN4104|OSIN4616|OSIN5675|OSIN6395	cmt:CCM_01813|cmt:CCM_02881|cmt:CCM_05543|cmt:CCM_09394|cmt:CCM_01317|cmt:CCM_00764	-|-|-|-|-|-	6
cmt00970	Aminoacyl-tRNA biosynthesis	13/324	38/1721	0.0169164	0.311705	OSIN0250|OSIN0932|OSIN1465|OSIN2442|OSIN3038|OSIN3218|OSIN3278|OSIN4331|OSIN4535|OSIN4815|OSIN5287|OSIN7528|OSIN7583	cmt:CCM_06949|cmt:CCM_06387|cmt:CCM_08883|cmt:CCM_00227|cmt:CCM_00895|cmt:CCM_00105|cmt:CCM_01003|cmt:CCM_02981|cmt:CCM_05672|cmt:CCM_03248|cmt:CCM_05622|cmt:CCM_07464|cmt:CCM_00977	-|-|-|-|-|-|-|-|-|-|-|-|-	13
cmt00620	Pyruvate metabolism	10/324	27/1721	0.0196571	0.311705	OSIN0015|OSIN0404|OSIN1263|OSIN1830|OSIN2038|OSIN2181|OSIN2409|OSIN2819|OSIN3979|OSIN4807	cmt:CCM_08870|cmt:CCM_08657|cmt:CCM_05126|cmt:CCM_03243|cmt:CCM_04470|cmt:CCM_05095|cmt:CCM_06007|cmt:CCM_05367|cmt:CCM_06299|cmt:CCM_03131	-|-|-|-|-|-|-|-|-|-	10
cmt00380	Tryptophan metabolism	9/324	24/1721	0.0243529	0.331787	OSIN0810|OSIN1263|OSIN2819|OSIN2832|OSIN3019|OSIN6193|OSIN6274|OSIN6313|OSIN6422	cmt:CCM_02219|cmt:CCM_05126|cmt:CCM_05367|cmt:CCM_03629|cmt:CCM_07350|cmt:CCM_00480|cmt:CCM_01474|cmt:CCM_02506|cmt:CCM_06695	-|-|-|-|-|-|-|-|-	9
cmt00410	beta-Alanine metabolism	7/324	17/1721	0.0271204	0.331787	OSIN1263|OSIN1947|OSIN3935|OSIN3937|OSIN5570|OSIN6274|OSIN6734	cmt:CCM_05126|cmt:CCM_05293|cmt:CCM_08195|cmt:CCM_08193|cmt:CCM_00554|cmt:CCM_01474|cmt:CCM_08965	-|-|-|-|-|-|-	7
cmt00330	Arginine and proline metabolism	8/324	21/1721	0.0301838	0.331787	OSIN0711|OSIN1263|OSIN2832|OSIN3019|OSIN4634|OSIN5570|OSIN6193|OSIN7099	cmt:CCM_07489|cmt:CCM_05126|cmt:CCM_03629|cmt:CCM_07350|cmt:CCM_04914|cmt:CCM_00554|cmt:CCM_00480|cmt:CCM_07280	-|-|-|-|-|-|-|-	8
cmt00460	Cyanoamino acid metabolism	6/324	14/1721	0.0328798	0.331787	OSIN1658|OSIN5675|OSIN6199|OSIN6256|OSIN6395|OSIN6645	cmt:CCM_02750|cmt:CCM_01317|cmt:CCM_07886|cmt:CCM_05296|cmt:CCM_00764|cmt:CCM_09583	-|-|-|-|-|-	6
cmt00010	Glycolysis / Gluconeogenesis	10/324	30/1721	0.0412183	0.381269	OSIN0015|OSIN0020|OSIN0404|OSIN1263|OSIN2038|OSIN2115|OSIN3301|OSIN3935|OSIN4659|OSIN4717	cmt:CCM_08870|cmt:CCM_04549|cmt:CCM_08657|cmt:CCM_05126|cmt:CCM_04470|cmt:CCM_04625|cmt:CCM_01020|cmt:CCM_08195|cmt:CCM_07382|cmt:CCM_03320	-|-|-|-|-|-|-|-|-|-	10
cmt00130	Ubiquinone and other terpenoid-quinone biosynthesis	4/324	9/1721	0.0704163	0.518234	OSIN2211|OSIN2318|OSIN3484|OSIN6367	cmt:CCM_08326|cmt:CCM_00363|cmt:CCM_00523|cmt:CCM_06005	-|-|-|-	4
cmt00900	Terpenoid backbone biosynthesis	6/324	17/1721	0.0823032	0.518234	OSIN0243|OSIN1306|OSIN2163|OSIN2819|OSIN2848|OSIN6216	cmt:CCM_06941|cmt:CCM_03203|cmt:CCM_05066|cmt:CCM_05367|cmt:CCM_04017|cmt:CCM_07901	-|-|-|-|-|-	6
cmt03010	Ribosome	24/324	97/1721	0.083652	0.518234	OSIN0071|OSIN0908|OSIN1149|OSIN1667|OSIN1806|OSIN1969|OSIN2345|OSIN2346|OSIN2447|OSIN2495|OSIN2564|OSIN3293|OSIN4260|OSIN4439|OSIN5073|OSIN5221|OSIN5314|OSIN5558|OSIN6049|OSIN6083|OSIN6229|OSIN7210|OSIN7642|OSIN7782	cmt:CCM_06171|cmt:CCM_06393|cmt:CCM_04828|cmt:CCM_02738|cmt:CCM_09440|cmt:CCM_05316|cmt:CCM_01610|cmt:CCM_01609|cmt:CCM_00238|cmt:CCM_08522|cmt:CCM_07475|cmt:CCM_01028|cmt:CCM_09113|cmt:CCM_05839|cmt:CCM_01151|cmt:CCM_03802|cmt:CCM_03873|cmt:CCM_05522|cmt:CCM_03177|cmt:CCM_00731|cmt:CCM_07911|cmt:CCM_00007|cmt:CCM_06519|cmt:CCM_06982	-|-|-|-|-|-|-|-|-|-|-|-|-|-|-|-|-|-|-|-|-|-|-|-	24
cmt04146	Peroxisome	11/324	38/1721	0.0847427	0.518234	OSIN0161|OSIN0839|OSIN1145|OSIN2067|OSIN2097|OSIN2170|OSIN4111|OSIN5235|OSIN5581|OSIN6313|OSIN6607	cmt:CCM_07007|cmt:CCM_02198|cmt:CCM_04812|cmt:CCM_04511|cmt:CCM_04603|cmt:CCM_05072|cmt:CCM_08176|cmt:CCM_01386|cmt:CCM_00996|cmt:CCM_02506|cmt:CCM_03403	-|-|-|-|-|-|-|-|-|-|-	11
cmt00261	Monobactam biosynthesis	2/324	3/1721	0.092817	0.518234	OSIN4787|OSIN4837	cmt:CCM_03310|cmt:CCM_06434	-|-	2
cmt01200	Carbon metabolism	24/324	99/1721	0.101265	0.518234	OSIN0015|OSIN0020|OSIN0098|OSIN0404|OSIN0711|OSIN1239|OSIN1830|OSIN1947|OSIN2038|OSIN2115|OSIN2819|OSIN3478|OSIN4717|OSIN4807|OSIN4907|OSIN4983|OSIN5533|OSIN5675|OSIN6274|OSIN6313|OSIN6395|OSIN6475|OSIN6868|OSIN7781	cmt:CCM_08870|cmt:CCM_04549|cmt:CCM_06873|cmt:CCM_08657|cmt:CCM_07489|cmt:CCM_05661|cmt:CCM_03243|cmt:CCM_05293|cmt:CCM_04470|cmt:CCM_04625|cmt:CCM_05367|cmt:CCM_00345|cmt:CCM_03320|cmt:CCM_03131|cmt:CCM_05473|cmt:CCM_07146|cmt:CCM_00163|cmt:CCM_01317|cmt:CCM_01474|cmt:CCM_02506|cmt:CCM_00764|cmt:CCM_05757|cmt:CCM_08876|cmt:CCM_06983	-|-|-|-|-|-|-|-|-|-|-|-|-|-|-|-|-|-|-|-|-|-|-|-	24
cmt00400	Phenylalanine, tyrosine and tryptophan biosynthesis	6/324	18/1721	0.104746	0.518234	OSIN0711|OSIN2632|OSIN2679|OSIN5595|OSIN5794|OSIN6660	cmt:CCM_07489|cmt:CCM_04185|cmt:CCM_04239|cmt:CCM_05988|cmt:CCM_06613|cmt:CCM_00984	-|-|-|-|-|-	6
cmt00564	Glycerophospholipid metabolism	11/324	40/1721	0.114757	0.518234	OSIN0591|OSIN1196|OSIN1629|OSIN1711|OSIN2160|OSIN2364|OSIN2391|OSIN3804|OSIN4336|OSIN5168|OSIN5445	cmt:CCM_02898|cmt:CCM_05136|cmt:CCM_02787|cmt:CCM_06063|cmt:CCM_05062|cmt:CCM_01708|cmt:CCM_05258|cmt:CCM_01859|cmt:CCM_05827|cmt:CCM_08626|cmt:CCM_07652	-|-|-|-|-|-|-|-|-|-|-	11
cmt04138	Autophagy - yeast	15/324	59/1721	0.126685	0.518234	OSIN0220|OSIN0758|OSIN0845|OSIN1036|OSIN1414|OSIN1724|OSIN2744|OSIN2977|OSIN3282|OSIN3710|OSIN4295|OSIN4418|OSIN5008|OSIN5827|OSIN5932	cmt:CCM_06917|cmt:CCM_02272|cmt:CCM_01566|cmt:CCM_02622|cmt:CCM_07762|cmt:CCM_02769|cmt:CCM_04289|cmt:CCM_07188|cmt:CCM_01002|cmt:CCM_00910|cmt:CCM_09427|cmt:CCM_06112|cmt:CCM_07494|cmt:CCM_00278|cmt:CCM_04101	-|-|-|-|-|-|-|-|-|-|-|-|-|-|-	15
cmt00780	Biotin metabolism	3/324	7/1721	0.128037	0.518234	OSIN1971|OSIN7329|OSIN7740	cmt:CCM_05319|cmt:CCM_03662|cmt:CCM_01693	-|-|-	3
cmt00071	Fatty acid degradation	5/324	15/1721	0.134394	0.518234	OSIN1263|OSIN1947|OSIN2170|OSIN2819|OSIN6274	cmt:CCM_05126|cmt:CCM_05293|cmt:CCM_05072|cmt:CCM_05367|cmt:CCM_01474	-|-|-|-|-	5
cmt00600	Sphingolipid metabolism	5/324	15/1721	0.134394	0.518234	OSIN0608|OSIN1578|OSIN3654|OSIN4295|OSIN4948	cmt:CCM_09074|cmt:CCM_01666|cmt:CCM_02037|cmt:CCM_09427|cmt:CCM_00967	-|-|-|-|-	5
cmt00760	Nicotinate and nicotinamide metabolism	5/324	15/1721	0.134394	0.518234	OSIN2215|OSIN2763|OSIN3531|OSIN4933|OSIN6699	cmt:CCM_04691|cmt:CCM_04317|cmt:CCM_01648|cmt:CCM_04447|cmt:CCM_02189	-|-|-|-|-	5
cmt00300	Lysine biosynthesis	4/324	11/1721	0.135459	0.518234	OSIN0656|OSIN2409|OSIN2473|OSIN4787	cmt:CCM_04910|cmt:CCM_06007|cmt:CCM_03390|cmt:CCM_03310	-|-|-|-	4
cmt00280	Valine, leucine and isoleucine degradation	8/324	28/1721	0.139514	0.518234	OSIN1263|OSIN1947|OSIN2819|OSIN4167|OSIN4296|OSIN4775|OSIN6274|OSIN7560	cmt:CCM_05126|cmt:CCM_05293|cmt:CCM_05367|cmt:CCM_05896|cmt:CCM_09462|cmt:CCM_03373|cmt:CCM_01474|cmt:CCM_01275	-|-|-|-|-|-|-|-	8
cmt00630	Glyoxylate and dicarboxylate metabolism	8/324	28/1721	0.139514	0.518234	OSIN1239|OSIN2819|OSIN4616|OSIN4807|OSIN5675|OSIN6313|OSIN6395|OSIN6868	cmt:CCM_05661|cmt:CCM_05367|cmt:CCM_09394|cmt:CCM_03131|cmt:CCM_01317|cmt:CCM_02506|cmt:CCM_00764|cmt:CCM_08876	-|-|-|-|-|-|-|-	8
cmt00250	Alanine, aspartate and glutamate metabolism	7/324	24/1721	0.148616	0.518234	OSIN0022|OSIN0711|OSIN1803|OSIN2583|OSIN4529|OSIN5432|OSIN6734	cmt:CCM_08738|cmt:CCM_07489|cmt:CCM_09444|cmt:CCM_04127|cmt:CCM_06768|cmt:CCM_02400|cmt:CCM_08965	-|-|-|-|-|-|-	7
cmt01212	Fatty acid metabolism	7/324	24/1721	0.148616	0.518234	OSIN1947|OSIN2170|OSIN2819|OSIN4766|OSIN6274|OSIN7329|OSIN7740	cmt:CCM_05293|cmt:CCM_05072|cmt:CCM_05367|cmt:CCM_03363|cmt:CCM_01474|cmt:CCM_03662|cmt:CCM_01693	-|-|-|-|-|-|-	7
cmt00310	Lysine degradation	6/324	20/1721	0.157906	0.518234	OSIN0656|OSIN1263|OSIN2067|OSIN2097|OSIN2819|OSIN6274	cmt:CCM_04910|cmt:CCM_05126|cmt:CCM_04511|cmt:CCM_04603|cmt:CCM_05367|cmt:CCM_01474	-|-|-|-|-|-	6
cmt00531	Glycosaminoglycan degradation	2/324	4/1721	0.162856	0.518234	OSIN2118|OSIN3030	cmt:CCM_04621|cmt:CCM_08995	-|-	2
cmt00603	Glycosphingolipid biosynthesis - globo and isoglobo series	2/324	4/1721	0.162856	0.518234	OSIN0608|OSIN3030	cmt:CCM_09074|cmt:CCM_08995	-|-	2
cmt04141	Protein processing in endoplasmic reticulum	17/324	71/1721	0.164958	0.518234	OSIN1394|OSIN1453|OSIN1745|OSIN1927|OSIN1998|OSIN2175|OSIN2805|OSIN2977|OSIN3162|OSIN3331|OSIN3559|OSIN4048|OSIN4199|OSIN5472|OSIN6773|OSIN6920|OSIN7538	cmt:CCM_06395|cmt:CCM_07128|cmt:CCM_09371|cmt:CCM_04953|cmt:CCM_04392|cmt:CCM_05087|cmt:CCM_05350|cmt:CCM_07188|cmt:CCM_01179|cmt:CCM_02744|cmt:CCM_04718|cmt:CCM_06217|cmt:CCM_04544|cmt:CCM_07650|cmt:CCM_07771|cmt:CCM_06835|cmt:CCM_01217	-|-|-|-|-|-|-|-|-|-|-|-|-|-|-|-|-	17
cmt00650	Butanoate metabolism	5/324	16/1721	0.166924	0.518234	OSIN2819|OSIN4296|OSIN6274|OSIN6734|OSIN7560	cmt:CCM_05367|cmt:CCM_09462|cmt:CCM_01474|cmt:CCM_08965|cmt:CCM_01275	-|-|-|-|-	5
cmt00340	Histidine metabolism	4/324	12/1721	0.174522	0.518234	OSIN1263|OSIN2679|OSIN3935|OSIN5982	cmt:CCM_05126|cmt:CCM_04239|cmt:CCM_08195|cmt:CCM_05425	-|-|-|-	4
cmt00920	Sulfur metabolism	4/324	12/1721	0.174522	0.518234	OSIN2238|OSIN2557|OSIN4837|OSIN4907	cmt:CCM_04056|cmt:CCM_02454|cmt:CCM_06434|cmt:CCM_05473	-|-|-|-	4
cmt00430	Taurine and hypotaurine metabolism	3/324	8/1721	0.177413	0.518234	OSIN1803|OSIN6645|OSIN6734	cmt:CCM_09444|cmt:CCM_09583|cmt:CCM_08965	-|-|-	3
cmt00640	Propanoate metabolism	6/324	21/1721	0.18814	0.535475	OSIN0015|OSIN1947|OSIN2819|OSIN4167|OSIN6274|OSIN6475	cmt:CCM_08870|cmt:CCM_05293|cmt:CCM_05367|cmt:CCM_05896|cmt:CCM_01474|cmt:CCM_05757	-|-|-|-|-|-	6
cmt00860	Porphyrin and chlorophyll metabolism	5/324	17/1721	0.202183	0.561058	OSIN2016|OSIN3323|OSIN3939|OSIN4609|OSIN7860	cmt:CCM_04455|cmt:CCM_08580|cmt:CCM_08191|cmt:CCM_09407|cmt:CCM_03004	-|-|-|-|-	5
cmt00061	Fatty acid biosynthesis	3/324	9/1721	0.230912	0.616254	OSIN2170|OSIN7329|OSIN7740	cmt:CCM_05072|cmt:CCM_03662|cmt:CCM_01693	-|-|-	3
cmt00072	Synthesis and degradation of ketone bodies	2/324	5/1721	0.238729	0.616254	OSIN2819|OSIN7560	cmt:CCM_05367|cmt:CCM_01275	-|-	2
cmt04979	Cholesterol metabolism	2/324	5/1721	0.238729	0.616254	OSIN0529|OSIN4155	cmt:CCM_07840|cmt:CCM_05907	-|-	2
cmt01230	Biosynthesis of amino acids	23/324	106/1721	0.252764	0.637654	OSIN0020|OSIN0581|OSIN0656|OSIN0711|OSIN1830|OSIN2409|OSIN2473|OSIN2632|OSIN2679|OSIN3478|OSIN4787|OSIN4907|OSIN5432|OSIN5533|OSIN5595|OSIN5675|OSIN5735|OSIN5794|OSIN5982|OSIN6395|OSIN6547|OSIN6660|OSIN6868	cmt:CCM_04549|cmt:CCM_03718|cmt:CCM_04910|cmt:CCM_07489|cmt:CCM_03243|cmt:CCM_06007|cmt:CCM_03390|cmt:CCM_04185|cmt:CCM_04239|cmt:CCM_00345|cmt:CCM_03310|cmt:CCM_05473|cmt:CCM_02400|cmt:CCM_00163|cmt:CCM_05988|cmt:CCM_01317|cmt:CCM_01982|cmt:CCM_06613|cmt:CCM_05425|cmt:CCM_00764|cmt:CCM_09169|cmt:CCM_00984|cmt:CCM_08876	-|-|-|-|-|-|-|-|-|-|-|-|-|-|-|-|-|-|-|-|-|-|-	23
cmt00500	Starch and sucrose metabolism	7/324	28/1721	0.264366	0.652104	OSIN1658|OSIN2115|OSIN2579|OSIN3342|OSIN4717|OSIN6256|OSIN7005	cmt:CCM_02750|cmt:CCM_04625|cmt:CCM_04122|cmt:CCM_01008|cmt:CCM_03320|cmt:CCM_05296|cmt:CCM_03522	-|-|-|-|-|-|-	7
cmt00020	Citrate cycle (TCA cycle)	7/324	29/1721	0.296654	0.715839	OSIN0404|OSIN1830|OSIN2038|OSIN2471|OSIN4983|OSIN6475|OSIN6868	cmt:CCM_08657|cmt:CCM_03243|cmt:CCM_04470|cmt:CCM_00209|cmt:CCM_07146|cmt:CCM_05757|cmt:CCM_08876	-|-|-|-|-|-|-	7
cmt00052	Galactose metabolism	4/324	15/1721	0.307822	0.726983	OSIN0608|OSIN2115|OSIN3301|OSIN4717	cmt:CCM_09074|cmt:CCM_04625|cmt:CCM_01020|cmt:CCM_03320	-|-|-|-	4
cmt04136	Autophagy - other	5/324	20/1721	0.319121	0.737904	OSIN0758|OSIN2744|OSIN3710|OSIN5827|OSIN5932	cmt:CCM_02272|cmt:CCM_04289|cmt:CCM_00910|cmt:CCM_00278|cmt:CCM_04101	-|-|-|-|-	5
cmt00051	Fructose and mannose metabolism	6/324	25/1721	0.325741	0.737904	OSIN0447|OSIN2115|OSIN4717|OSIN6383|OSIN6839|OSIN7345	cmt:CCM_06561|cmt:CCM_04625|cmt:CCM_03320|cmt:CCM_06363|cmt:CCM_04416|cmt:CCM_09287	-|-|-|-|-|-	6
cmt00520	Amino sugar and nucleotide sugar metabolism	9/324	40/1721	0.333417	0.740185	OSIN0117|OSIN1019|OSIN2115|OSIN2117|OSIN2118|OSIN3030|OSIN3138|OSIN3257|OSIN4717	cmt:CCM_07039|cmt:CCM_02639|cmt:CCM_04625|cmt:CCM_04622|cmt:CCM_04621|cmt:CCM_08995|cmt:CCM_08511|cmt:CCM_00447|cmt:CCM_03320	-|-|-|-|-|-|-|-|-	9
cmt01501	beta-Lactam resistance	1/324	2/1721	0.341171	0.742549	OSIN2118	cmt:CCM_04621	-	1
cmt00350	Tyrosine metabolism	5/324	21/1721	0.360052	0.760955	OSIN0711|OSIN1707|OSIN2679|OSIN3935|OSIN3937	cmt:CCM_07489|cmt:CCM_02058|cmt:CCM_04239|cmt:CCM_08195|cmt:CCM_08193	-|-|-|-|-	5
cmt01210	2-Oxocarboxylic acid metabolism	7/324	31/1721	0.363339	0.760955	OSIN0581|OSIN0711|OSIN2409|OSIN4787|OSIN5735|OSIN6547|OSIN6868	cmt:CCM_03718|cmt:CCM_07489|cmt:CCM_06007|cmt:CCM_03310|cmt:CCM_01982|cmt:CCM_09169|cmt:CCM_08876	-|-|-|-|-|-|-	7
cmt00750	Vitamin B6 metabolism	2/324	7/1721	0.390868	0.79509	OSIN2686|OSIN6413	cmt:CCM_04235|cmt:CCM_02321	-|-	2
cmt00290	Valine, leucine and isoleucine biosynthesis	3/324	12/1721	0.399895	0.79509	OSIN0581|OSIN5533|OSIN5735	cmt:CCM_03718|cmt:CCM_00163|cmt:CCM_01982	-|-|-	3
cmt00480	Glutathione metabolism	5/324	22/1721	0.401127	0.79509	OSIN0098|OSIN4345|OSIN5570|OSIN6645|OSIN7781	cmt:CCM_06873|cmt:CCM_02411|cmt:CCM_00554|cmt:CCM_09583|cmt:CCM_06983	-|-|-|-|-	5
cmt00220	Arginine biosynthesis	4/324	18/1721	0.448052	0.807194	OSIN0711|OSIN1803|OSIN5432|OSIN6547	cmt:CCM_07489|cmt:CCM_09444|cmt:CCM_02400|cmt:CCM_09169	-|-|-|-	4
cmt00563	Glycosylphosphatidylinositol (GPI)-anchor biosynthesis	4/324	18/1721	0.448052	0.807194	OSIN5826|OSIN5897|OSIN5911|OSIN7100	cmt:CCM_00275|cmt:CCM_00061|cmt:CCM_00051|cmt:CCM_07282	-|-|-|-	4
cmt04070	Phosphatidylinositol signaling system	4/324	18/1721	0.448052	0.807194	OSIN0255|OSIN2391|OSIN2997|OSIN3804	cmt:CCM_06956|cmt:CCM_05258|cmt:CCM_02448|cmt:CCM_01859	-|-|-|-	4
cmt00040	Pentose and glucuronate interconversions	3/324	13/1721	0.454807	0.807194	OSIN0447|OSIN4659|OSIN4979	cmt:CCM_06561|cmt:CCM_07382|cmt:CCM_09684	-|-|-	3
cmt00730	Thiamine metabolism	2/324	8/1721	0.462019	0.807194	OSIN5153|OSIN7581	cmt:CCM_08125|cmt:CCM_07556	-|-	2
cmt00515	Mannose type O-glycan biosynthesis	1/324	3/1721	0.465348	0.807194	OSIN0455	cmt:CCM_06553	-	1
cmt00785	Lipoic acid metabolism	1/324	3/1721	0.465348	0.807194	OSIN6578	cmt:CCM_03425	-	1
cmt00510	N-Glycan biosynthesis	6/324	29/1721	0.472681	0.807194	OSIN1453|OSIN2541|OSIN2982|OSIN3331|OSIN3559|OSIN5472	cmt:CCM_07128|cmt:CCM_02472|cmt:CCM_07183|cmt:CCM_02744|cmt:CCM_04718|cmt:CCM_07650	-|-|-|-|-|-	6
cmt04139	Mitophagy - yeast	6/324	29/1721	0.472681	0.807194	OSIN0438|OSIN0758|OSIN2395|OSIN3120|OSIN5386|OSIN6580	cmt:CCM_06568|cmt:CCM_02272|cmt:CCM_01653|cmt:CCM_03648|cmt:CCM_04988|cmt:CCM_03428	-|-|-|-|-|-	6
cmt00513	Various types of N-glycan biosynthesis	5/324	24/1721	0.481991	0.809284	OSIN2541|OSIN3030|OSIN3331|OSIN3559|OSIN5472	cmt:CCM_02472|cmt:CCM_08995|cmt:CCM_02744|cmt:CCM_04718|cmt:CCM_07650	-|-|-|-|-	5
cmt00270	Cysteine and methionine metabolism	8/324	40/1721	0.488487	0.809284	OSIN0294|OSIN0711|OSIN1782|OSIN3990|OSIN4634|OSIN4787|OSIN4907|OSIN5570	cmt:CCM_05252|cmt:CCM_07489|cmt:CCM_09306|cmt:CCM_06287|cmt:CCM_04914|cmt:CCM_03310|cmt:CCM_05473|cmt:CCM_00554	-|-|-|-|-|-|-|-	8
cmt00062	Fatty acid elongation	2/324	9/1721	0.52805	0.849472	OSIN4766|OSIN6274	cmt:CCM_03363|cmt:CCM_01474	-|-	2
cmt01040	Biosynthesis of unsaturated fatty acids	2/324	9/1721	0.52805	0.849472	OSIN7329|OSIN7740	cmt:CCM_03662|cmt:CCM_01693	-|-	2
cmt00260	Glycine, serine and threonine metabolism	7/324	37/1721	0.561852	0.860902	OSIN2067|OSIN2097|OSIN3937|OSIN4787|OSIN5533|OSIN5675|OSIN6395	cmt:CCM_04511|cmt:CCM_04603|cmt:CCM_08193|cmt:CCM_03310|cmt:CCM_00163|cmt:CCM_01317|cmt:CCM_00764	-|-|-|-|-|-|-	7
cmt03420	Nucleotide excision repair	7/324	37/1721	0.561852	0.860902	OSIN2020|OSIN3709|OSIN4905|OSIN5643|OSIN7166|OSIN7322|OSIN7478	cmt:CCM_04459|cmt:CCM_00911|cmt:CCM_05471|cmt:CCM_01290|cmt:CCM_07208|cmt:CCM_01054|cmt:CCM_07770	-|-|-|-|-|-|-	7
cmt00053	Ascorbate and aldarate metabolism	1/324	4/1721	0.566179	0.860902	OSIN1263	cmt:CCM_05126	-	1
cmt00440	Phosphonate and phosphinate metabolism	1/324	4/1721	0.566179	0.860902	OSIN5445	cmt:CCM_07652	-	1
cmt00910	Nitrogen metabolism	2/324	10/1721	0.588363	0.870777	OSIN1803|OSIN5863	cmt:CCM_09444|cmt:CCM_08457	-|-	2
cmt04122	Sulfur relay system	2/324	10/1721	0.588363	0.870777	OSIN4824|OSIN5153	cmt:CCM_03275|cmt:CCM_08125	-|-	2
cmt03430	Mismatch repair	4/324	22/1721	0.617624	0.877227	OSIN5643|OSIN6703|OSIN7322|OSIN7478	cmt:CCM_01290|cmt:CCM_02180|cmt:CCM_01054|cmt:CCM_07770	-|-|-|-	4
cmt03022	Basal transcription factors	5/324	28/1721	0.629547	0.877227	OSIN0088|OSIN0101|OSIN2098|OSIN3337|OSIN5871	cmt:CCM_06193|cmt:CCM_06903|cmt:CCM_04604|cmt:CCM_03837|cmt:CCM_02134	-|-|-|-|-	5
cmt04011	MAPK signaling pathway - yeast	10/324	56/1721	0.629956	0.877227	OSIN0438|OSIN3370|OSIN3395|OSIN4758|OSIN5701|OSIN5829|OSIN6252|OSIN6313|OSIN6580|OSIN6719	cmt:CCM_06568|cmt:CCM_01759|cmt:CCM_05020|cmt:CCM_03356|cmt:CCM_09124|cmt:CCM_00280|cmt:CCM_01499|cmt:CCM_02506|cmt:CCM_03428|cmt:CCM_02193	-|-|-|-|-|-|-|-|-|-	10
cmt04145	Phagosome	6/324	34/1721	0.640378	0.877227	OSIN0743|OSIN3481|OSIN4971|OSIN5007|OSIN5922|OSIN6419	cmt:CCM_02285|cmt:CCM_00529|cmt:CCM_07528|cmt:CCM_07495|cmt:CCM_04114|cmt:CCM_06692	-|-|-|-|-|-	6
cmt00565	Ether lipid metabolism	2/324	11/1721	0.642765	0.877227	OSIN4336|OSIN5445	cmt:CCM_05827|cmt:CCM_07652	-|-	2
cmt00511	Other glycan degradation	1/324	5/1721	0.648042	0.877227	OSIN3030	cmt:CCM_08995	-	1
cmt00514	Other types of O-glycan biosynthesis	1/324	5/1721	0.648042	0.877227	OSIN0455	cmt:CCM_06553	-	1
cmt03440	Homologous recombination	3/324	18/1721	0.687477	0.904963	OSIN0116|OSIN0145|OSIN5892	cmt:CCM_06887|cmt:CCM_06822|cmt:CCM_00071	-|-|-	3
cmt00562	Inositol phosphate metabolism	4/324	24/1721	0.689143	0.904963	OSIN0255|OSIN2391|OSIN2997|OSIN7386	cmt:CCM_06956|cmt:CCM_05258|cmt:CCM_02448|cmt:CCM_02309	-|-|-|-	4
cmt03030	DNA replication	5/324	30/1721	0.69299	0.904963	OSIN0517|OSIN1309|OSIN5643|OSIN7322|OSIN7478	cmt:CCM_09158|cmt:CCM_03208|cmt:CCM_01290|cmt:CCM_01054|cmt:CCM_07770	-|-|-|-|-	5
cmt02010	ABC transporters	1/324	6/1721	0.714495	0.913111	OSIN5581	cmt:CCM_00996	-	1
cmt00240	Pyrimidine metabolism	10/324	60/1721	0.719669	0.913111	OSIN0517|OSIN1147|OSIN1309|OSIN1645|OSIN2583|OSIN2776|OSIN3522|OSIN3981|OSIN4615|OSIN4897	cmt:CCM_09158|cmt:CCM_04820|cmt:CCM_03208|cmt:CCM_08111|cmt:CCM_04127|cmt:CCM_04338|cmt:CCM_02881|cmt:CCM_06297|cmt:CCM_09396|cmt:CCM_05455	-|-|-|-|-|-|-|-|-|-	10
cmt00680	Methane metabolism	3/324	19/1721	0.723908	0.913111	OSIN0015|OSIN5675|OSIN6395	cmt:CCM_08870|cmt:CCM_01317|cmt:CCM_00764	-|-|-	3
cmt00770	Pantothenate and CoA biosynthesis	2/324	13/1721	0.734345	0.915869	OSIN0581|OSIN5735	cmt:CCM_03718|cmt:CCM_01982	-|-	2
cmt04144	Endocytosis	10/324	62/1721	0.758848	0.931618	OSIN0635|OSIN1770|OSIN2856|OSIN3196|OSIN3370|OSIN3426|OSIN4971|OSIN5528|OSIN5922|OSIN6753	cmt:CCM_00458|cmt:CCM_07346|cmt:CCM_04030|cmt:CCM_00125|cmt:CCM_01759|cmt:CCM_06707|cmt:CCM_07528|cmt:CCM_07598|cmt:CCM_04114|cmt:CCM_08927	-|-|-|-|-|-|-|-|-|-	10
cmt00230	Purine metabolism	13/324	80/1721	0.769615	0.931618	OSIN0022|OSIN0517|OSIN1147|OSIN1309|OSIN1645|OSIN2467|OSIN3609|OSIN4104|OSIN4529|OSIN4837|OSIN4897|OSIN5166|OSIN6225	cmt:CCM_08738|cmt:CCM_09158|cmt:CCM_04820|cmt:CCM_03208|cmt:CCM_08111|cmt:CCM_00231|cmt:CCM_00497|cmt:CCM_05543|cmt:CCM_06768|cmt:CCM_06434|cmt:CCM_05455|cmt:CCM_08140|cmt:CCM_02731	-|-|-|-|-|-|-|-|-|-|-|-|-	13
cmt00790	Folate biosynthesis	2/324	14/1721	0.772152	0.931618	OSIN1439|OSIN1530	cmt:CCM_07158|cmt:CCM_01813	-|-	2
cmt00030	Pentose phosphate pathway	3/324	21/1721	0.786726	0.938995	OSIN0098|OSIN3478|OSIN7781	cmt:CCM_06873|cmt:CCM_00345|cmt:CCM_06983	-|-|-	3
cmt00450	Selenocompound metabolism	1/324	8/1721	0.812207	0.948999	OSIN4837	cmt:CCM_06434	-	1
cmt03450	Non-homologous end-joining	1/324	8/1721	0.812207	0.948999	OSIN5892	cmt:CCM_00071	-	1
cmt03060	Protein export	2/324	16/1721	0.8339	0.964196	OSIN1727|OSIN2175	cmt:CCM_08098|cmt:CCM_05087	-|-	2
cmt00740	Riboflavin metabolism	1/324	9/1721	0.847726	0.970078	OSIN7581	cmt:CCM_07556	-	1
cmt00100	Steroid biosynthesis	2/324	17/1721	0.858743	0.970417	OSIN0529|OSIN4993	cmt:CCM_07840|cmt:CCM_07516	-|-	2
cmt00190	Oxidative phosphorylation	10/324	69/1721	0.865507	0.970417	OSIN0955|OSIN1163|OSIN3438|OSIN3481|OSIN3939|OSIN4983|OSIN5007|OSIN5191|OSIN6419|OSIN6811	cmt:CCM_02338|cmt:CCM_05194|cmt:CCM_07423|cmt:CCM_00529|cmt:CCM_08191|cmt:CCM_07146|cmt:CCM_07495|cmt:CCM_07426|cmt:CCM_06692|cmt:CCM_03753	-|-|-|-|-|-|-|-|-|-	10
cmt03020	RNA polymerase	3/324	26/1721	0.893613	0.99191	OSIN1147|OSIN1645|OSIN4897	cmt:CCM_04820|cmt:CCM_08111|cmt:CCM_05455	-|-|-	3
cmt03050	Proteasome	4/324	34/1721	0.907612	0.994935	OSIN0187|OSIN2363|OSIN2780|OSIN7473	cmt:CCM_07034|cmt:CCM_01709|cmt:CCM_04342|cmt:CCM_01177	-|-|-|-	4
cmt03410	Base excision repair	2/324	20/1721	0.914265	0.994935	OSIN5643|OSIN7322	cmt:CCM_01290|cmt:CCM_01054	-|-	2
cmt04111	Cell cycle - yeast	9/324	73/1721	0.951829	0.999975	OSIN1870|OSIN3613|OSIN4010|OSIN4974|OSIN5561|OSIN5829|OSIN5952|OSIN6881|OSIN7643	cmt:CCM_05267|cmt:CCM_00489|cmt:CCM_06231|cmt:CCM_07539|cmt:CCM_05529|cmt:CCM_00280|cmt:CCM_05397|cmt:CCM_08933|cmt:CCM_06526	-|-|-|-|-|-|-|-|-	9
cmt04120	Ubiquitin mediated proteolysis	6/324	53/1721	0.952653	0.999975	OSIN1870|OSIN1998|OSIN2461|OSIN3709|OSIN5952|OSIN7643	cmt:CCM_05267|cmt:CCM_04392|cmt:CCM_00220|cmt:CCM_00911|cmt:CCM_05397|cmt:CCM_06526	-|-|-|-|-|-	6
cmt04130	SNARE interactions in vesicular transport	1/324	16/1721	0.965039	0.999975	OSIN1724	cmt:CCM_02769	-	1
cmt04113	Meiosis - yeast	5/324	51/1721	0.976028	0.999975	OSIN4974|OSIN5561|OSIN5829|OSIN5952|OSIN7643	cmt:CCM_07539|cmt:CCM_05529|cmt:CCM_00280|cmt:CCM_05397|cmt:CCM_06526	-|-|-|-|-	5
cmt03008	Ribosome biogenesis in eukaryotes	5/324	56/1721	0.988314	0.999975	OSIN1685|OSIN4228|OSIN6020|OSIN6233|OSIN6505	cmt:CCM_02696|cmt:CCM_04571|cmt:CCM_03456|cmt:CCM_07912|cmt:CCM_04877	-|-|-|-|-	5
cmt03018	RNA degradation	3/324	44/1721	0.994057	0.999975	OSIN3341|OSIN3790|OSIN4966	cmt:CCM_01007|cmt:CCM_08394|cmt:CCM_07544	-|-|-	3
cmt03015	mRNA surveillance pathway	3/324	47/1721	0.996465	0.999975	OSIN0085|OSIN5170|OSIN6233	cmt:CCM_06190|cmt:CCM_08143|cmt:CCM_07912	-|-|-	3
cmt03013	RNA transport	7/324	81/1721	0.997147	0.999975	OSIN0085|OSIN1298|OSIN2948|OSIN2977|OSIN6020|OSIN6233|OSIN6505	cmt:CCM_06190|cmt:CCM_03195|cmt:CCM_02538|cmt:CCM_07188|cmt:CCM_03456|cmt:CCM_07912|cmt:CCM_04877	-|-|-|-|-|-|-	7
cmt03040	Spliceosome	4/324	84/1721	0.999975	0.999975	OSIN1513|OSIN2940|OSIN5711|OSIN6323	cmt:CCM_01783|cmt:CCM_02550|cmt:CCM_02006|cmt:CCM_01429	-|-|-|-	4
ST yellow module 328 genes
cmt00791	Atrazine degradation	2/57	2/1721	0.00107833	0.0690134	OSIN3227|OSIN5696	cmt:CCM_00096|cmt:CCM_01972	-|-	2
cmt00220	Arginine biosynthesis	4/57	18/1721	0.00234158	0.0749304	OSIN3227|OSIN3809|OSIN5234|OSIN5696	cmt:CCM_00096|cmt:CCM_08039|cmt:CCM_01384|cmt:CCM_01972	-|-|-|-	4
cmt00650	Butanoate metabolism	3/57	16/1721	0.0142008	0.302951	OSIN1337|OSIN6097|OSIN7090	cmt:CCM_03123|cmt:CCM_00646|cmt:CCM_07295	-|-|-	3
cmt00250	Alanine, aspartate and glutamate metabolism	3/57	24/1721	0.0425766	0.626392	OSIN3809|OSIN5234|OSIN7090	cmt:CCM_08039|cmt:CCM_01384|cmt:CCM_07295	-|-|-	3
cmt00565	Ether lipid metabolism	2/57	11/1721	0.0489369	0.626392	OSIN3483|OSIN5059	cmt:CCM_00524|cmt:CCM_08305	-|-	2
cmt00460	Cyanoamino acid metabolism	2/57	14/1721	0.0760144	0.639728	OSIN3468|OSIN3517	cmt:CCM_00556|cmt:CCM_05722	-|-	2
cmt00600	Sphingolipid metabolism	2/57	15/1721	0.0858916	0.639728	OSIN4588|OSIN4626	cmt:CCM_08188|cmt:CCM_08208	-|-	2
cmt00660	C5-Branched dibasic acid metabolism	1/57	3/1721	0.0961603	0.639728	OSIN6097	cmt:CCM_00646	-	1
cmt00785	Lipoic acid metabolism	1/57	3/1721	0.0961603	0.639728	OSIN6661	cmt:CCM_02165	-	1
cmt04145	Phagosome	3/57	34/1721	0.0999575	0.639728	OSIN1168|OSIN2236|OSIN5683	cmt:CCM_05189|cmt:CCM_04055|cmt:CCM_01357	-|-|-	3
cmt00603	Glycosphingolipid biosynthesis - globo and isoglobo series	1/57	4/1721	0.126148	0.643345	OSIN4626	cmt:CCM_08208	-	1
cmt03013	RNA transport	5/57	81/1721	0.126372	0.643345	OSIN3284|OSIN3691|OSIN5520|OSIN6539|OSIN6549	cmt:CCM_01000|cmt:CCM_00930|cmt:CCM_07605|cmt:CCM_00946|cmt:CCM_03729	-|-|-|-|-	5
cmt01230	Biosynthesis of amino acids	6/57	106/1721	0.13393	0.643345	OSIN2509|OSIN3809|OSIN6097|OSIN6238|OSIN7242|OSIN7384	cmt:CCM_08535|cmt:CCM_08039|cmt:CCM_00646|cmt:CCM_01522|cmt:CCM_08905|cmt:CCM_02308	-|-|-|-|-|-	6
cmt00270	Cysteine and methionine metabolism	3/57	40/1721	0.143964	0.643345	OSIN2509|OSIN7037|OSIN7384	cmt:CCM_08535|cmt:CCM_07244|cmt:CCM_02308	-|-|-	3
cmt00330	Arginine and proline metabolism	2/57	21/1721	0.151678	0.643345	OSIN6219|OSIN6238	cmt:CCM_07906|cmt:CCM_01522	-|-	2
cmt00480	Glutathione metabolism	2/57	22/1721	0.163452	0.643345	OSIN3517|OSIN6219	cmt:CCM_05722|cmt:CCM_07906	-|-	2
cmt01110	Biosynthesis of secondary metabolites	12/57	274/1721	0.183526	0.643345	OSIN0394|OSIN2509|OSIN3468|OSIN3483|OSIN3809|OSIN5059|OSIN6097|OSIN6219|OSIN6238|OSIN6500|OSIN7242|OSIN7384	cmt:CCM_08656|cmt:CCM_08535|cmt:CCM_00556|cmt:CCM_00524|cmt:CCM_08039|cmt:CCM_08305|cmt:CCM_00646|cmt:CCM_07906|cmt:CCM_01522|cmt:CCM_04861|cmt:CCM_08905|cmt:CCM_02308	-|-|-|-|-|-|-|-|-|-|-|-	12
cmt00562	Inositol phosphate metabolism	2/57	24/1721	0.187461	0.643345	OSIN3802|OSIN5059	cmt:CCM_08408|cmt:CCM_08305	-|-	2
cmt00750	Vitamin B6 metabolism	1/57	7/1721	0.210367	0.643345	OSIN6973	cmt:CCM_03579	-	1
cmt00430	Taurine and hypotaurine metabolism	1/57	8/1721	0.236627	0.643345	OSIN3517	cmt:CCM_05722	-	1
cmt00450	Selenocompound metabolism	1/57	8/1721	0.236627	0.643345	OSIN2509	cmt:CCM_08535	-	1
cmt00730	Thiamine metabolism	1/57	8/1721	0.236627	0.643345	OSIN3104	cmt:CCM_09635	-	1
cmt00280	Valine, leucine and isoleucine degradation	2/57	28/1721	0.236723	0.643345	OSIN1337|OSIN7090	cmt:CCM_03123|cmt:CCM_07295	-|-	2
cmt03030	DNA replication	2/57	30/1721	0.261675	0.643345	OSIN4002|OSIN4598	cmt:CCM_06218|cmt:CCM_09414	-|-	2
cmt00740	Riboflavin metabolism	1/57	9/1721	0.262028	0.643345	OSIN3104	cmt:CCM_09635	-	1
cmt04933	AGE-RAGE signaling pathway in diabetic complications	1/57	9/1721	0.262028	0.643345	OSIN5683	cmt:CCM_01357	-	1
cmt00230	Purine metabolism	4/57	80/1721	0.271411	0.643345	OSIN1004|OSIN3227|OSIN5280|OSIN7804	cmt:CCM_02716|cmt:CCM_00096|cmt:CCM_05605|cmt:CCM_06504	-|-|-|-	4
cmt00910	Nitrogen metabolism	1/57	10/1721	0.286598	0.655082	OSIN5234	cmt:CCM_01384	-	1
cmt00240	Pyrimidine metabolism	3/57	60/1721	0.319526	0.670135	OSIN0276|OSIN5280|OSIN5828	cmt:CCM_07548|cmt:CCM_05605|cmt:CCM_00279	-|-|-	3
cmt00290	Valine, leucine and isoleucine biosynthesis	1/57	12/1721	0.333352	0.670135	OSIN6097	cmt:CCM_00646	-	1
cmt00260	Glycine, serine and threonine metabolism	2/57	37/1721	0.348659	0.670135	OSIN0353|OSIN6500	cmt:CCM_05124|cmt:CCM_04861	-|-	2
cmt00770	Pantothenate and CoA biosynthesis	1/57	13/1721	0.355587	0.670135	OSIN6097	cmt:CCM_00646	-	1
cmt04146	Peroxisome	2/57	38/1721	0.360883	0.670135	OSIN1014|OSIN3315	cmt:CCM_02648|cmt:CCM_08562	-|-	2
cmt01130	Biosynthesis of antibiotics	8/57	206/1721	0.37215	0.670135	OSIN0394|OSIN3802|OSIN3809|OSIN6097|OSIN6219|OSIN6238|OSIN6500|OSIN7242	cmt:CCM_08656|cmt:CCM_08408|cmt:CCM_08039|cmt:CCM_00646|cmt:CCM_07906|cmt:CCM_01522|cmt:CCM_04861|cmt:CCM_08905	-|-|-|-|-|-|-|-	8
cmt00790	Folate biosynthesis	1/57	14/1721	0.377093	0.670135	OSIN1358	cmt:CCM_07718	-	1
cmt00564	Glycerophospholipid metabolism	2/57	40/1721	0.385083	0.670135	OSIN3483|OSIN5059	cmt:CCM_00524|cmt:CCM_08305	-|-	2
cmt00052	Galactose metabolism	1/57	15/1721	0.397893	0.670135	OSIN4626	cmt:CCM_08208	-	1
cmt00760	Nicotinate and nicotinamide metabolism	1/57	15/1721	0.397893	0.670135	OSIN7804	cmt:CCM_06504	-	1
cmt03060	Protein export	1/57	16/1721	0.41801	0.682875	OSIN1504	cmt:CCM_07945	-	1
cmt00100	Steroid biosynthesis	1/57	17/1721	0.437467	0.682875	OSIN0394	cmt:CCM_08656	-	1
cmt00410	beta-Alanine metabolism	1/57	17/1721	0.437467	0.682875	OSIN7090	cmt:CCM_07295	-	1
cmt03440	Homologous recombination	1/57	18/1721	0.456284	0.686447	OSIN4598	cmt:CCM_09414	-	1
cmt03015	mRNA surveillance pathway	2/57	47/1721	0.466453	0.686447	OSIN4247|OSIN6539	cmt:CCM_02076|cmt:CCM_00946	-|-	2
cmt00310	Lysine degradation	1/57	20/1721	0.492082	0.686447	OSIN7087	cmt:CCM_07296	-	1
cmt00030	Pentose phosphate pathway	1/57	21/1721	0.509102	0.686447	OSIN7242	cmt:CCM_08905	-	1
cmt00640	Propanoate metabolism	1/57	21/1721	0.509102	0.686447	OSIN7090	cmt:CCM_07295	-	1
cmt04113	Meiosis - yeast	2/57	51/1721	0.510131	0.686447	OSIN4002|OSIN4156	cmt:CCM_06218|cmt:CCM_05908	-|-	2
cmt00561	Glycerolipid metabolism	1/57	22/1721	0.525561	0.686447	OSIN4626	cmt:CCM_08208	-	1
cmt03430	Mismatch repair	1/57	22/1721	0.525561	0.686447	OSIN4598	cmt:CCM_09414	-	1
cmt03008	Ribosome biogenesis in eukaryotes	2/57	56/1721	0.561447	0.717496	OSIN2892|OSIN7109	cmt:CCM_03017|cmt:CCM_08156	-|-	2
cmt00051	Fructose and mannose metabolism	1/57	25/1721	0.571755	0.717496	OSIN1350	cmt:CCM_09007	-	1
cmt03020	RNA polymerase	1/57	26/1721	0.586147	0.721412	OSIN5280	cmt:CCM_05605	-	1
cmt00500	Starch and sucrose metabolism	1/57	28/1721	0.613522	0.727137	OSIN3468	cmt:CCM_00556	-	1
cmt00630	Glyoxylate and dicarboxylate metabolism	1/57	28/1721	0.613522	0.727137	OSIN6500	cmt:CCM_04861	-	1
cmt00510	N-Glycan biosynthesis	1/57	29/1721	0.626534	0.729057	OSIN1943	cmt:CCM_00141	-	1
cmt01210	2-Oxocarboxylic acid metabolism	1/57	31/1721	0.651279	0.744319	OSIN6097	cmt:CCM_00646	-	1
cmt04111	Cell cycle - yeast	2/57	73/1721	0.707077	0.790342	OSIN4002|OSIN4156	cmt:CCM_06218|cmt:CCM_05908	-|-	2
cmt03420	Nucleotide excision repair	1/57	37/1721	0.716248	0.790342	OSIN4598	cmt:CCM_09414	-	1
cmt00520	Amino sugar and nucleotide sugar metabolism	1/57	40/1721	0.744113	0.807173	OSIN1731	cmt:CCM_08096	-	1
cmt01200	Carbon metabolism	2/57	99/1721	0.851639	0.894764	OSIN6500|OSIN7242	cmt:CCM_04861|cmt:CCM_08905	-|-	2
cmt04011	MAPK signaling pathway - yeast	1/57	56/1721	0.853024	0.894764	OSIN5186	cmt:CCM_05558	-	1
cmt04138	Autophagy - yeast	1/57	59/1721	0.867616	0.894764	OSIN3972	cmt:CCM_06151	-	1
cmt04144	Endocytosis	1/57	62/1721	0.880783	0.894764	OSIN3483	cmt:CCM_00524	-	1
cmt04141	Protein processing in endoplasmic reticulum	1/57	71/1721	0.913034	0.913034	OSIN1506	cmt:CCM_09514	-	1
ST purple module 43 genes
cmt03013	RNA transport	43175	81/1721	0.0361049	0.461598	OSIN1470|OSIN5576|OSIN6067	cmt:CCM_07101|cmt:CCM_00988|cmt:CCM_00749	-|-|-	3
cmt03008	Ribosome biogenesis in eukaryotes	43147	56/1721	0.0932583	0.461598	OSIN5576|OSIN7479	cmt:CCM_00988|cmt:CCM_07769	-|-	2
cmt00040	Pentose and glucuronate interconversions	43116	13/1721	0.114721	0.461598	OSIN4021	cmt:CCM_06235	-	1
cmt00052	Galactose metabolism	43116	15/1721	0.131234	0.461598	OSIN4021	cmt:CCM_06235	-	1
cmt00190	Oxidative phosphorylation	43147	69/1721	0.13253	0.461598	OSIN3225|OSIN7665	cmt:CCM_00099|cmt:CCM_03953	-|-	2
cmt03060	Protein export	43116	16/1721	0.139382	0.461598	OSIN7534	cmt:CCM_01224	-	1
cmt00310	Lysine degradation	43116	20/1721	0.171263	0.461598	OSIN1351	cmt:CCM_07727	-	1
cmt00513	Various types of N-glycan biosynthesis	43116	24/1721	0.202033	0.461598	OSIN0331	cmt:CCM_05217	-	1
cmt00562	Inositol phosphate metabolism	43116	24/1721	0.202033	0.461598	OSIN2377	cmt:CCM_03114	-	1
cmt00500	Starch and sucrose metabolism	43116	28/1721	0.231731	0.461598	OSIN4021	cmt:CCM_06235	-	1
cmt00020	Citrate cycle (TCA cycle)	43116	29/1721	0.238991	0.461598	OSIN3225	cmt:CCM_00099	-	1
cmt01130	Biosynthesis of antibiotics	43175	206/1721	0.298207	0.461598	OSIN2377|OSIN3225|OSIN4021	cmt:CCM_03114|cmt:CCM_00099|cmt:CCM_06235	-|-|-	3
cmt04146	Peroxisome	43116	38/1721	0.301504	0.461598	OSIN3236	cmt:CCM_00090	-	1
cmt00270	Cysteine and methionine metabolism	43116	40/1721	0.314726	0.461598	OSIN4145	cmt:CCM_05825	-	1
cmt00520	Amino sugar and nucleotide sugar metabolism	43116	40/1721	0.314726	0.461598	OSIN4021	cmt:CCM_06235	-	1
cmt03015	mRNA surveillance pathway	43116	47/1721	0.359177	0.493869	OSIN6067	cmt:CCM_00749	-	1
cmt04113	Meiosis - yeast	43116	51/1721	0.383349	0.496099	OSIN3353	cmt:CCM_02359	-	1
cmt00230	Purine metabolism	43116	80/1721	0.534673	0.639822	OSIN2334	cmt:CCM_02911	-	1
cmt03040	Spliceosome	43116	84/1721	0.552574	0.639822	OSIN6067	cmt:CCM_00749	-	1
cmt03010	Ribosome	43116	97/1721	0.606393	0.643357	OSIN4165	cmt:CCM_05899	-	1
cmt01200	Carbon metabolism	43116	99/1721	0.614113	0.643357	OSIN3225	cmt:CCM_00099	-	1
cmt01110	Biosynthesis of secondary metabolites	43116	274/1721	0.93845	0.93845	OSIN3225	cmt:CCM_00099	-	1
MF magenta module 63 genes
cmt00030	Pentose phosphate pathway	43137	21/1721	0.0020663	0.0148666	OSIN0343|OSIN4168	cmt:CCM_08255|cmt:CCM_05895	-|-	2
cmt00380	Tryptophan metabolism	43137	24/1721	0.00270303	0.0148666	OSIN5369|OSIN5740	cmt:CCM_02834|cmt:CCM_03688	-|-	2
cmt01130	Biosynthesis of antibiotics	43165	206/1721	0.0256782	0.0941532	OSIN0343|OSIN4168|OSIN6554	cmt:CCM_08255|cmt:CCM_05895|cmt:CCM_02686	-|-|-	3
cmt01200	Carbon metabolism	43137	99/1721	0.0422172	0.116097	OSIN0343|OSIN4168	cmt:CCM_08255|cmt:CCM_05895	-|-	2
cmt01110	Biosynthesis of secondary metabolites	43165	274/1721	0.0550022	0.118305	OSIN0343|OSIN4168|OSIN6554	cmt:CCM_08255|cmt:CCM_05895|cmt:CCM_02686	-|-|-	3
cmt00680	Methane metabolism	43106	19/1721	0.0645302	0.118305	OSIN0343	cmt:CCM_08255	-	1
cmt00051	Fructose and mannose metabolism	43106	25/1721	0.0841719	0.13227	OSIN0343	cmt:CCM_08255	-	1
cmt00010	Glycolysis / Gluconeogenesis	43106	30/1721	0.100276	0.13788	OSIN0343	cmt:CCM_08255	-	1
cmt04146	Peroxisome	43106	38/1721	0.125552	0.153453	OSIN0817	cmt:CCM_02214	-	1
cmt00230	Purine metabolism	43106	80/1721	0.248755	0.273631	OSIN6554	cmt:CCM_02686	-	1
cmt01230	Biosynthesis of amino acids	43106	106/1721	0.317503	0.317503	OSIN0343	cmt:CCM_08255	-	1

## Sheet: S6
Table S6. Transcription factor in blue, turpuoise, yellow, purple and magenta modules and FPKM analysis.
ID	TF_family	FPKM																		Differentially Expressed
		HY_1	HY_2	HY_3	ST_1	ST_2	ST_3	PR_1	PR_2	PR_3	YF_1	YF_2	YF_3	DF_1	DF_2	DF_3	MF_1	MF_2	MF_3	ST	HY	log2FoldChange	pvalue	padj	PR	ST	log2FoldChange	pvalue	padj	YF	PR	log2FoldChange	pvalue	padj	DF	YF	log2FoldChange	pvalue	padj	MF	DF	log2FoldChange	pvalue	padj
HY turquoise module 36 TFs
OSIN0088	Bromodomain transcription factor	41.263	43.8397	37.7447	148.046	179.404	132.556	132.444	145.457	144.494	113.978	105.33	100.279	109.709	110.777	112.519	115.073	101.618	98.4484	2217.92	593.832	1.9001	2.61566e-20	1.99662e-19	1797.84	1871.08	-0.056792	0.763316	0.826785	1387.41	1841.82	-0.408555	0.00103174	0.00711286	1676.37	1558.86	0.104651	0.307263	0.41516	1746.73	1851.9	-0.0835201	0.381748	0.462749
OSIN2136	bZIP	94.5473	78.9813	74.5814	258.084	376.508	263.904	208.622	220.85	238.708	195.135	216.617	191.277	182.676	205.327	174.384	173.083	161.484	163.295	10230.3	2828.87	1.85434	8.00258e-16	4.57344e-15	6707.97	8627.23	-0.362827	0.0809489	0.142085	6175.69	6872.58	-0.154214	0.196842	0.360713	6676.76	6937.7	-0.0554651	0.601526	0.696464	6509.97	7377.16	-0.180211	0.0471562	0.0744259
OSIN5701	bZIP	49.1839	47.9804	65.122	603.337	868.073	610.079	485.636	446.363	556.681	442.664	390.903	463.755	557.239	520.787	476.792	422.574	349.911	358.266	21115.3	1647.01	3.6804	1.19238e-54	4.57021e-53	13313	17806.9	-0.419501	0.0469853	0.0898234	11835.1	13640.4	-0.20488	0.134097	0.276032	16450.4	13289	0.307961	0.00368365	0.0104284	13174.4	18175.9	-0.464228	1.43105e-05	4.18302e-05
OSIN7373	bZIP	14.9374	10.283	10.2432	20.7325	20.8003	22.1961	52.4076	53.4832	47.9799	21.5596	21.5693	20.9322	19.3053	11.4768	15.3139	13.2174	7.12876	10.4265	296.697	165.779	0.839303	0.000861851	0.00164818	633.816	250.68	1.33689	4.92264e-12	9.13866e-11	268.994	649.198	-1.27049	2.78549e-17	7.74216e-15	224.603	302.16	-0.425207	0.0403957	0.0788133	164.99	248.111	-0.588663	0.0245289	0.0413001
OSIN1195	zinc finger, C2H2	74.8554	64.207	79.3407	3.77883	6.2591	3.75882	5.00971	6.50549	4.41773	4.15099	3.49019	4.28434	5.0221	6.15166	5.42355	6.72388	7.92916	5.78791	107.738	1704.88	-3.9999	4.89353e-53	1.79325e-51	109.714	90.7906	0.280391	0.429093	0.542261	83.654	112.364	-0.424789	0.132326	0.273247	135.004	93.9306	0.523036	0.0170876	0.038314	183.137	149.154	0.300048	0.118179	0.167544
OSIN4806	zinc finger, C2H2	18.6322	32.1094	65.0008	9.53823	13.3333	14.3042	25.6757	22.8514	14.5151	32.324	25.9379	55.9373	40.5494	50.6491	53.7119	16.0751	17.2193	17.6413	345.853	1077.27	-1.6388	3.94621e-05	8.90834e-05	518.886	292.17	0.827779	0.00440054	0.0118365	955.936	531.213	0.847524	0.00590741	0.0271942	1408.38	1071.22	0.395172	0.0972388	0.164436	545.013	1555.61	-1.51336	1.09947e-30	2.34829e-29
OSIN2598	zinc finger, GATA type	8.74011	9.38558	8.3604	57.5051	57.1377	59.5255	41.3095	53.3574	45.0856	40.4441	36.3428	31.7613	39.875	33.4404	37.4464	32.842	36.7631	40.1692	1785.98	272.761	2.71072	4.36547e-55	1.69115e-53	1267.69	1508.85	-0.251594	0.164078	0.25369	1004.18	1298.63	-0.370487	0.0270598	0.0866925	1188.26	1128.66	0.0743728	0.58875	0.685077	1296.21	1312.64	-0.0196601	0.868064	0.896919
OSIN2901	zinc finger, GATA type	29.3654	24.1435	29.2827	130.18	123.721	96.7917	83.2605	86.3746	88.6059	79.09	86.9853	80.4998	99.2748	88.7306	91.4077	71.8735	65.6223	70.4213	3177.48	752.412	2.07793	3.00944e-24	2.89649e-23	2068.17	2681.78	-0.374369	0.0407043	0.0796794	2013.92	2118.74	-0.0730895	0.517785	0.683205	2646.85	2262.11	0.22668	0.024048	0.0511115	2168.33	2924.13	-0.431641	1.73718e-06	5.72304e-06
OSIN2506	Heteromeric CCAAT factors	108.717	93.5012	80.11	502.952	274.006	386.04	275.795	317.827	339.898	316.123	375.066	355.304	231.663	246.311	213.19	258.641	286.092	279.022	1799.24	440.07	2.03181	7.5095e-15	4.01853e-14	1280.78	1522.02	-0.249532	0.309436	0.421856	1464.56	1312.3	0.158382	0.275144	0.45201	1121.59	1644.65	-0.552551	1.40231e-06	1.02362e-05	1472.16	1239.25	0.248335	0.0124534	0.0222978
OSIN0188	HMG	405.304	443.627	413.319	174.72	130.933	149.671	192.026	191.32	200.971	173.433	179.269	192.363	119.778	136.257	122.339	163.583	148.914	172.157	3126.19	8714.75	-1.47883	1.99871e-16	1.18341e-15	3552.82	2642.38	0.426859	0.0146838	0.0335905	3379.33	3639.66	-0.107185	0.316977	0.495635	2720.39	3794.4	-0.480253	6.10668e-07	4.88013e-06	3837.23	3005.54	0.35258	0.000255682	0.000619169
OSIN0756	HMG	1013.5	1091	1227.78	7797.53	3971.54	4876.43	3946.5	4870.37	5003.69	5235.42	6101.49	4442.04	3064.64	2795.59	3057.05	2685.03	2441.52	2650.65	34223.8	6898.47	2.31068	1.65662e-18	1.1175e-17	25202.9	28939	-0.199441	0.441632	0.554533	29362.6	25823.2	0.185325	0.266416	0.443246	19241.7	33002.5	-0.778348	6.09183e-09	7.6222e-08	18473.3	21255.6	-0.202435	0.0146892	0.0258632
OSIN0381	Homeodomain-like	62.1857	31.5623	39.5521	199.137	236.932	150.967	95.2121	81.6986	85.0647	80.4763	86.9375	93.8902	98.714	98.9903	107.667	158.047	144.787	119.335	5096.24	1158.99	2.13624	4.31883e-13	1.99431e-12	2007.62	4297.17	-1.09748	3.20225e-07	2.48306e-06	2041.15	2056.37	-0.010889	0.933909	0.963225	2767.4	2291.57	0.272303	0.00697415	0.0179772	4212.21	3056.92	0.462881	0.000101424	0.000262783
OSIN1515	Homeodomain-like	16.9576	20.7737	22.9425	83.5891	99.0754	125.976	52.7482	81.0205	50.5161	47.4881	45.5752	32.2306	33.5383	43.996	28.0983	54.1119	57.0665	60.3676	3886.78	766.815	2.34205	1.54665e-24	1.50868e-23	2054.16	3286.05	-0.678183	0.00811356	0.0201075	1423.67	2103.86	-0.56303	0.0161348	0.0584469	1390.02	1600.95	-0.204343	0.29751	0.404231	2487.46	1536.25	0.695578	6.22594e-06	1.90289e-05
OSIN6824	Homeodomain-like	14.4428	9.18235	7.98743	279.894	297.373	255.43	71.8203	75.3394	80.6718	67.1759	63.6304	56.9129	44.003	40.5122	47.5868	45.728	36.2652	32.3595	10526.4	401.054	4.71345	4.18934e-76	3.20013e-74	2544.58	8886.23	-1.80399	7.29706e-30	1.10854e-27	2138.94	2606.96	-0.285358	0.0257151	0.0833716	1745.8	2403.61	-0.461314	0.000116673	0.000507606	1663.59	1928.34	-0.212326	0.132015	0.184612
OSIN5863	Lambda repressor-like, DNA-binding	10.2975	9.28513	9.9361	1448.14	1086.21	1163.75	202.081	187.955	193.435	149.704	194.622	176.209	113.294	99.7889	137.283	118.863	93.95	120.673	11681.3	93.7179	6.96162	8.58575e-258	2.32824e-254	1632.23	9871.25	-2.59641	2.30045e-48	1.45957e-45	1484.62	1671.98	-0.171389	0.235537	0.407308	1159.7	1667.11	-0.523518	0.000752418	0.00260999	1214.56	1280.72	-0.0768318	0.610619	0.677516
OSIN7648	Mating-type protein MAT alpha 1	0	0	0	6.79474	3.1031	4.28823	14.3352	22.4541	20.4556	12.3291	12.9065	6.71501	5.18969	3.78891	5.47558	14.8003	18.4082	16.0905	98.5519	0	9.44668	6.95295e-14	3.4564e-13	352.959	83.3659	2.07725	5.81046e-10	7.77563e-09	201.126	361.663	-0.844825	0.00420496	0.0209923	105.503	226.32	-1.10076	9.90661e-05	0.000438805	395.918	116.519	1.76023	1.58591e-21	1.97069e-20
OSIN1645	Transcription factor TFIIS	73.7085	66.9531	72.3491	569.208	447.526	294.72	243.324	205.618	155.233	210.03	180.619	256.388	163.563	156.166	82.8398	219.824	238.62	259.707	7109.53	1159.3	2.61633	2.97189e-24	2.86543e-23	2900.57	5998.56	-1.04819	0.000133901	0.000560419	3162.52	2969.87	0.0906347	0.660703	0.788977	2280.84	3548.95	-0.637704	0.00472558	0.0128851	4483.67	2521.52	0.830276	7.38475e-05	0.000195657
OSIN7428	Transcription factor TFIIS	286.498	313.018	299.903	996.934	574.699	757.666	640.562	646.28	855.07	1132.31	1161.49	1185.26	647.052	667.961	595.518	519.775	584.731	681.625	5521.27	2146.63	1.3631	3.01626e-09	1.02498e-08	4498.75	4669.53	-0.0538735	0.822257	0.872748	7457.62	4610.15	0.693792	3.43977e-06	6.90909e-05	4748.9	8375.21	-0.818561	1.57012e-21	1.59888e-19	4888.64	5246.95	-0.102365	0.375548	0.456361
OSIN0101	Winged helix repressor DNA-binding	15.0281	18.4289	17.9147	281.676	209.486	211.391	117.647	132.808	180.12	140.292	160.547	164.83	128.141	150.362	129.136	161	159.955	163.157	5431.19	399.214	3.76619	6.97819e-75	5.08003e-73	2943.92	4588.73	-0.64029	0.0043025	0.0115959	3249.94	3017.23	0.107057	0.557666	0.714412	3298.93	3648.84	-0.14563	0.189312	0.281776	4314.94	3644.88	0.243748	0.00782271	0.0146232
OSIN4010	Winged helix repressor DNA-binding	30.5751	37.3651	34.4864	221.63	272.492	153.937	142.174	126.882	156.273	107.833	109.054	117.344	98.7201	100.694	92.8253	128.536	122.742	115.919	7977.05	1262.82	2.65896	3.62875e-26	3.88943e-25	4616.53	6723.35	-0.542078	0.022063	0.0476229	3700.41	4729.84	-0.354265	0.00522862	0.024677	3752.31	4155.08	-0.147039	0.0887489	0.152461	5191.97	4145.7	0.324937	8.31332e-05	0.000218595
OSIN4758	Winged helix repressor DNA-binding	28.0247	25.9593	29.0651	112.013	101.958	132.785	95.3837	119.077	131.86	95.5193	91.6942	120.551	110.463	94.4331	99.8649	74.6938	73.9388	76.6288	8500.04	2045.23	2.05543	1.01702e-30	1.38241e-29	7510.31	7187.52	0.0632222	0.75061	0.816631	6807.39	7695.98	-0.177075	0.306582	0.484092	7822.17	7639.27	0.0342968	0.787491	0.848664	6364.73	8641.54	-0.441378	6.08218e-07	2.12443e-06
OSIN5170	Zinc finger, CCHC-type	44.408	33.5844	42.9967	109.823	133.87	138.357	123.505	151.444	178.784	105.429	92.0324	95.635	97.8933	100.202	93.5595	109.016	113.689	119.217	4807.34	1526.32	1.65521	4.40123e-16	2.55485e-15	5040.97	4060.79	0.31194	0.128917	0.20844	3323.58	5165.94	-0.636335	0.000114067	0.00121979	3834.76	3733.69	0.0385268	0.693724	0.773688	4950.26	4236.72	0.224356	0.00411158	0.00809261
OSIN5700	Zinc finger, CCHC-type	26.3815	27.155	31.9664	184.212	188.922	156.607	101.088	114.743	101.122	106.578	129.43	110.11	100.579	119.464	116.275	88.7163	68.0492	78.8034	4832.07	782.117	2.62713	3.93669e-45	1.02401e-43	2555.79	4078.76	-0.674169	8.40622e-05	0.000367827	2845.45	2618.01	0.120433	0.38507	0.565538	3206.01	3196.33	0.00400894	0.97379	0.98418	2472.73	3541.63	-0.517861	2.5018e-05	7.04945e-05
OSIN3140	Zinc finger, MIZ-type	37.6455	43.926	50.4705	178.155	206.275	228.687	110.865	110.327	127.466	87.8669	87.9756	78.3155	78.6553	93.8056	87.1325	111.632	92.2858	88.8155	3614.85	780.945	2.21099	2.06345e-27	2.38363e-26	1816.52	3054.44	-0.749819	3.83072e-05	0.000183392	1351.09	1861.15	-0.462001	0.000466225	0.00378858	1599.83	1518.1	0.0749498	0.521545	0.625842	1986.83	1767.41	0.169869	0.163049	0.222868
OSIN0373	Zn2Cys6	23.9205	18.5514	18.1972	465.086	473.564	380.288	249.222	223.748	234.793	216.601	221.284	239.23	236.049	223.696	229.254	202.296	194.666	199.147	21754.9	1004	4.43729	1.05635e-104	1.71019e-102	10317.8	18361.5	-0.831469	8.90557e-07	6.26176e-06	10063.3	10568.9	-0.0707735	0.518955	0.684046	11878.2	11299.3	0.0721526	0.382132	0.491893	11314.2	13122.2	-0.213907	0.00183883	0.00386595
OSIN2199	Zn2Cys6	13.3101	26.6722	15.3004	126.853	182.262	130.524	75.8399	77.01	69.1676	80.8049	83.5076	93.9737	109.332	100.258	112.933	71.9834	70.8901	76.5156	4217.1	531.781	2.98698	7.89422e-23	6.94474e-22	1879.22	3556.62	-0.920008	9.61065e-06	5.34332e-05	2227.98	1924.82	0.211006	0.0967383	0.218632	3227.99	2501.21	0.368306	0.000395022	0.00149313	2416.94	3565.71	-0.56146	2.19455e-10	1.10868e-09
OSIN3486	Zn2Cys6	12.515	7.14748	8.69126	30.8063	61.2529	32.4385	24.6865	31.6661	39.8372	20.619	20.967	25.378	17.4276	18.8499	17.5955	28.9119	23.1261	26.6933	1853.35	421.506	2.13554	1.21167e-10	4.63599e-10	1258.65	1560.74	-0.309404	0.311626	0.424341	894.227	1290.01	-0.529064	0.00892158	0.0375407	834.49	1003.67	-0.266113	0.0277175	0.0575211	1342.93	921.938	0.543386	1.90451e-06	6.23051e-06
OSIN3696	Zn2Cys6	24.7606	27.9267	31.6851	6.94778	9.19394	6.21147	22.2245	30.3106	18.5075	16.4088	15.8015	9.7766	17.6256	12.9267	18.0899	20.8504	16.7854	16.8466	290.086	1096.21	-1.92362	3.05248e-16	1.78909e-15	814.29	244.621	1.7386	1.16313e-10	1.73041e-09	490.566	833.901	-0.764431	0.00331754	0.0174693	659.054	551.858	0.255866	0.242521	0.344234	812.279	727.895	0.158166	0.324954	0.403517
OSIN3827	Zn2Cys6	25.7575	28.8654	28.8498	2.81723	4.15428	3.5853	7.89635	9.61313	8.47734	8.88508	7.36149	9.52313	10.3763	11.8939	10.8887	6.51763	5.99001	8.12655	159.822	1265.99	-2.99068	7.59855e-41	1.64843e-39	347.25	134.887	1.36717	7.94413e-08	7.02664e-07	351.01	355.726	-0.01953	0.915926	0.952239	523.82	394.07	0.411056	0.00481099	0.0130833	358.918	578.711	-0.690945	2.40422e-06	7.7748e-06
OSIN3846	Zn2Cys6	54.7192	36.2829	44.2086	60.4121	88.499	68.7977	101.948	124.203	135.153	54.1083	55.6057	49.4439	36.3231	33.0377	36.5147	56.4452	49.4149	40.5843	2992.57	1860.64	0.685166	0.00494521	0.00847672	4379.13	2524.63	0.795014	0.000229575	0.000902073	1968.48	4487.2	-1.18863	1.28717e-15	2.54563e-13	1518.73	2211.7	-0.54222	4.50474e-07	3.7065e-06	2312.7	1677.67	0.463591	0.000444649	0.00103631
OSIN4064	Zn2Cys6	22.6314	28.2955	29.6805	81.7489	89.3428	89.2186	78.4303	74.9565	82.3597	62.1335	59.8978	63.5938	63.4076	54.1839	57.182	58.8313	52.9673	51.8564	3688.8	1146.05	1.68657	3.62934e-19	2.55965e-18	2952.59	3115.73	-0.0775205	0.618118	0.707902	2370.97	3024.82	-0.351548	0.00115758	0.00780113	2589.49	2662.71	-0.0398265	0.695307	0.774876	2669.43	2860.75	-0.0998212	0.326334	0.404859
OSIN4065	Zn2Cys6	14.3617	14.4198	12.3905	26.849	37.3255	35.107	30.8496	37.733	34.9919	31.814	32.6897	28.6498	35.785	34.6441	39.9988	46.2609	49.7325	39.2416	1836.33	763.598	1.26548	2.65561e-09	9.06686e-09	1691.49	1550.44	0.125773	0.539897	0.642468	1551.62	1732.89	-0.159069	0.255723	0.431033	2133.35	1743.41	0.290987	0.0110411	0.026495	2876.02	2356.4	0.287772	0.0138014	0.0244396
OSIN4484	Zn2Cys6	32.9421	36.542	44.5206	317.826	294.487	202.125	130.519	130.049	135.475	102.063	88.4905	101.508	111.944	103.648	100.694	105.989	89.7849	99.494	6675.99	937.087	2.83268	1.65511e-32	2.43927e-31	2869.1	5632.29	-0.972872	3.78506e-06	2.30263e-05	2157.55	2939.2	-0.446223	0.000168819	0.0016706	2709.88	2422.99	0.161779	0.122364	0.198411	2785.4	2993.93	-0.104145	0.290053	0.366507
OSIN4663	Zn2Cys6	34.1053	29.2449	32.9859	332.994	342.378	262.065	109.968	124.279	234.29	137.999	135.207	165.966	156.969	168.561	129.824	96.0834	94.6766	92.731	13824.3	1424.61	3.27846	5.14632e-65	2.80513e-63	6090.72	11665.9	-0.937512	0.00110725	0.00358535	5833.62	6245.21	-0.0984411	0.709357	0.822439	7013.79	6547.81	0.09923	0.442425	0.551192	4809.98	7750.59	-0.68818	3.46652e-10	1.7073e-09
OSIN5146	Zn2Cys6	8.28633	7.06264	8.35811	21.2539	24.2086	22.7023	15.482	15.5494	22.7215	16.0856	12.4548	17.6904	10.9218	9.03939	11.3381	23.0478	34.7973	26.3025	1163.3	405.685	1.51938	5.39001e-16	3.10987e-15	809.615	982.306	-0.27827	0.205112	0.303475	710.722	829.77	-0.224227	0.298429	0.476402	558.454	797.778	-0.5133	0.00182551	0.00567575	1652.38	616.829	1.42078	1.21784e-17	1.14322e-16
OSIN5292	Zn2Cys6	80.1013	71.2822	64.0694	229.244	300.439	311.103	192.694	171.46	235.742	93.6072	73.5188	110.899	109.337	117.736	93.8897	179.427	204.842	234.259	15840.6	4072	1.95978	2.16336e-21	1.7525e-20	9976.76	13380.3	-0.423441	0.0415834	0.081121	4716.77	10223.1	-1.11609	4.63741e-09	2.32639e-07	6315.18	5293.15	0.254803	0.099281	0.167257	13403.5	6978.3	0.941593	7.59366e-14	5.29103e-13
HY blue module 24 TFs
OSIN4015	bZIP	44.9638	28.7859	65.9599	130.195	201.472	176.882	504.58	489.484	504.049	491.737	436.619	376.883	483.439	500.626	518.95	566.663	462.893	425.975	6218.1	1707.66	1.8645	2.30134e-09	7.91961e-09	16163.7	5248.16	1.623	4.65052e-15	1.34478e-13	14365.3	16558	-0.204916	0.13449	0.276544	19178.7	16147.1	0.2482	0.0425092	0.0820431	20449.9	21186.1	-0.0509344	0.661889	0.724638
OSIN1562	C2H2 zinc finger	104.291	76.6624	81.9557	342.039	694.153	334.272	459.451	477.947	452.3	628.913	784.458	881.947	429.536	560.199	433.145	1038.13	1098.87	1081.67	16620.1	3183.43	2.38414	3.69751e-14	1.87503e-13	14827.3	13990.9	0.0838879	0.771138	0.832665	24958.1	15188.4	0.716537	2.13796e-06	4.66811e-05	17940.7	28007.2	-0.642588	1.85295e-05	0.000100092	44707.3	19823.8	1.17333	4.35022e-24	6.28133e-23
OSIN2122	C2H2 zinc finger	17.6016	14.3942	14.9096	52.7344	87.5926	51.8404	76.311	86.9009	94.6304	62.8525	66.0904	62.0416	73.0361	78.4273	77.689	102.968	96.0757	102.837	1637.15	399.623	2.0332	4.0561e-14	2.0473e-13	1934.39	1379.53	0.488888	0.0518704	0.0978428	1461.78	1982.01	-0.439188	0.00103381	0.00712101	2033.92	1642.01	0.308361	0.00113598	0.00374713	2950.19	2246.9	0.393142	1.38288e-06	4.60079e-06
OSIN6804	C2H2 zinc finger	89.236	70.5943	101.614	22.7715	39.1548	32.3953	18.6009	20.6565	16.3963	17.3937	15.3522	20.0286	16.8426	19.6886	17.6712	22.4725	18.3643	22.8111	854.801	2369.82	-1.47207	1.81659e-08	5.75653e-08	445.059	721.23	-0.695926	0.00654924	0.0167513	429.961	455.83	-0.0844026	0.644281	0.777492	512.168	482.616	0.0859654	0.553465	0.654427	662.307	565.847	0.22787	0.0831077	0.122845
OSIN0953	C2H2 zinc finger	440.031	393.557	366.839	846.086	1163.72	885.603	1363.24	1456.48	1650.97	1335.83	1307.53	1801.49	2424.62	2276.78	2410.02	1435.14	1410.86	1454.34	28104.9	11674.4	1.26741	1.17854e-09	4.15186e-09	38274.9	23709.6	0.690988	0.000416801	0.00153068	38802.6	39216.8	-0.0153379	0.925773	0.958294	72043.9	43534.8	0.726728	3.31477e-08	3.56243e-07	47960.3	79586.5	-0.730697	1.44751e-26	2.38364e-25
OSIN1062	GATA type zinc finger	59.3479	66.2085	83.1952	50.4752	57.0431	51.3469	57.6836	56.4734	73.005	118.496	114.035	152.583	117.175	148.229	126.215	60.3283	53.7643	51.0162	1490.02	1962.59	-0.397802	0.0504088	0.0723546	1549.89	1258.01	0.301664	0.107705	0.180502	3253.07	1588.17	1.03409	2.57912e-09	1.36019e-07	3836.76	3650.34	0.071858	0.609569	0.703639	1781.76	4239.01	-1.24963	2.86547e-26	4.64767e-25
OSIN0804	Heteromeric CCAAT factors	52.6056	55.2264	59.0427	85.8265	95.9571	82.6586	101.227	120.167	127.984	179.488	191.772	169.174	124.235	124.919	153.928	198.403	178.435	190.438	1653.62	1046.41	0.659481	0.000187477	0.000391446	1929.44	1395.92	0.467601	0.00988194	0.0239359	3045.13	1976.96	0.623289	9.2325e-06	0.00015119	2634.64	3421.16	-0.377012	0.00255071	0.00759966	4080.91	2909.8	0.488048	1.33184e-05	3.90679e-05
OSIN0847	Heteromeric CCAAT factors	83.1647	93.1231	112.749	133.452	109.749	159.89	419.513	623.1	608.594	1158.43	1066	1318.47	477.111	516.016	532.029	387.139	328.213	464.14	1589.09	1145.19	0.473776	0.031698	0.0472209	5763.51	1344.33	2.09913	1.0152e-19	5.39409e-18	12613	5905.91	1.09468	2.09039e-09	1.1332e-07	6298.9	14159	-1.16855	9.83102e-28	2.06351e-25	5362.59	6958.1	-0.375912	0.00371358	0.007363
OSIN0875	HMG	94.2313	73.3913	66.6835	547.243	556.444	537.839	1028.37	1052.9	1116.15	1000.46	979.01	842.138	468.01	557.104	500.581	972.469	885.977	929.332	15741	2255.73	2.80274	6.36884e-46	1.76232e-44	27104.5	13294.5	1.02773	7.09326e-13	1.51201e-11	24401	27768.1	-0.186472	0.125761	0.263905	15294	27421.8	-0.84242	3.7133e-13	1.11345e-11	30776.3	16896.8	0.865154	5.26231e-21	6.2926e-20
OSIN4826	Myb	17.3665	13.0133	13.831	47.3958	46.2791	42.0286	70.397	98.3334	97.6609	93.8679	106.834	91.0702	67.2694	54.5215	79.7778	73.6225	62.1815	62.1739	1485.26	485.634	1.61208	8.12032e-16	4.63829e-15	2576.79	1254.17	1.03916	1.8408e-07	1.50758e-06	2879.6	2640.38	0.125244	0.462718	0.638566	2308.49	3235.12	-0.486793	0.00152222	0.00483809	2494.76	2549.31	-0.0311488	0.832816	0.868738
OSIN2861	p53-like transcription factor	14.1773	23.375	35.5836	68.5589	95.7243	82.8395	138.807	128.834	75.4969	133.002	104.077	128.772	200.383	208.567	210.682	193.587	219.567	235.692	2514.67	744.716	1.75577	4.94473e-08	1.50577e-07	3087.47	2122.45	0.540809	0.0429584	0.0834262	3350.73	3160.68	0.084299	0.718532	0.828871	6582.16	3762.93	0.806825	4.29569e-12	1.02271e-10	7588.2	7271.33	0.0613415	0.519973	0.597404
OSIN4744	Winged helix repressor DNA-binding	100.811	99.971	97.4981	16.9758	16.9584	23.2151	16.4114	19.2944	17.3624	12.893	12.9609	10.2335	9.39635	8.92695	9.19138	18.4913	21.3944	16.7647	668.623	3506.43	-2.38836	3.53008e-33	5.37037e-32	549.589	565.479	-0.0434236	0.843483	0.890197	381.186	563.001	-0.561405	0.00127735	0.00841155	336.963	428.466	-0.347234	0.0237829	0.0506226	763.866	372.252	1.03718	1.85582e-15	1.47291e-14
OSIN1872	Winged helix repressor DNA-binding	12.6067	13.1035	16.5463	109.394	99.6063	105.592	176.068	123.352	140.639	153.363	180.916	222.113	130.724	133.727	120.644	142.194	155.919	156.325	2724.25	367.298	2.89158	6.7761e-53	2.44187e-51	3372.64	2301.79	0.551056	0.00458704	0.012283	4344.88	3454.22	0.330835	0.0857395	0.201266	3488.75	4874.73	-0.482524	0.000430619	0.00160993	4533.55	3854.6	0.233871	0.00655427	0.0124616
OSIN3919	Zn2Cys6	2.52381	6.17054	4.61988	3.34232	2.37581	2.20367	0.668166	0.460125	0.55207	0.209205	0.199997	0.453717	0.322207	0.210495	0.215385	1.20328	1.2347	1.16643	88.2814	149.269	-0.758827	0.0489442	0.0704295	16.585	74.5698	-2.16582	1.22608e-06	8.34177e-06	8.67155	16.9869	-0.980169	0.153102	0.302556	8.73222	9.71114	-0.140015	0.844066	0.892579	46.3156	9.64868	2.25107	1.28843e-07	4.88987e-07
OSIN5092	Zn2Cys6	22.0415	31.468	41.3543	10.9824	10.8063	13.8342	2.342	5.53238	4.56319	4.19703	3.22865	4.12451	2.28262	2.40013	2.49809	2.47529	5.62081	3.11286	422.423	1129.09	-1.41662	1.6645e-07	4.81463e-07	130.455	357.163	-1.45511	1.17751e-05	6.38862e-05	123.582	133.694	-0.113131	0.742966	0.844485	89.1206	138.775	-0.63821	0.00364469	0.0103323	153.17	98.4475	0.637141	0.0332717	0.05444
OSIN2129	Zn2Cys6	23.8387	18.2171	19.3955	55.7352	75.1319	63.4173	57.5636	55.5526	57.016	60.9997	61.0892	53.2032	55.4386	51.7436	60.3481	77.281	86.2189	89.5047	2531.32	802.25	1.65723	1.48498e-14	7.72918e-14	1956.85	2136.34	-0.126136	0.497135	0.605175	2056.33	2004.56	0.0369702	0.76154	0.857166	2279.39	2310.69	-0.0197763	0.865228	0.90777	3788.8	2517.72	0.589164	6.41197e-09	2.80452e-08
OSIN0677	Zn2Cys6	17.8423	21.1215	21.376	3.06666	4.6019	5.36801	4.40209	4.2559	4.59631	3.84807	3.16369	2.2533	4.55164	4.45256	3.87371	5.109	6.19384	5.54355	197.937	918.675	-2.21232	8.83503e-18	5.68408e-17	177.751	167.27	0.0858179	0.769077	0.831356	126.809	182.098	-0.520547	0.0441577	0.124144	204.225	142.645	0.5162	0.0243309	0.0516116	294.212	225.656	0.381497	0.0135491	0.02406
OSIN2531	Zn2Cys6	21.5864	20.1711	49.8746	23.6964	29.0327	22.5988	15.4977	12.0911	12.4115	12.1297	9.64611	10.0687	13.6558	14.1958	13.8879	18.0011	18.2065	15.019	1093.93	1330.35	-0.28258	0.412722	0.4759	513.093	923.025	-0.845934	6.95263e-05	0.00031078	416.435	525.495	-0.335707	0.0708869	0.175481	632.885	467.92	0.435573	0.00154134	0.00489128	855.314	699.178	0.29231	0.0111597	0.0202606
OSIN6659	Zn2Cys6	66.9156	60.1778	69.3887	126.682	241.452	152.724	691.833	789.183	638.209	414.071	375.908	333.125	378.743	386.789	470.363	453.614	358.536	407.482	10244.7	3862.18	1.40723	1.67586e-07	4.8436e-07	36727.8	8633.56	2.089	8.12138e-16	2.62267e-14	19843.6	37618.4	-0.92274	2.71447e-10	1.85878e-08	25326	22301.8	0.183439	0.165682	0.252823	27508.3	27971.3	-0.024054	0.845377	0.878527
OSIN0598	Zn2Cys6	48.7411	29.6412	35.3573	144.861	153.559	144.155	114.577	137.623	130.525	137.159	121.363	108.465	171.19	157.847	160.274	145.728	175.618	154.593	6193.61	1596.7	1.95555	8.33831e-18	5.37407e-17	4734.1	5230.27	-0.143733	0.373167	0.486226	4630.65	4850.03	-0.0666814	0.647862	0.779891	7158.65	5204.47	0.459907	0.00010047	0.000444636	7666.05	7908.6	-0.0450629	0.643828	0.708388
OSIN1948	Zn2Cys6	3.77739	2.80497	4.76704	15.0322	23.1916	15.8626	15.7376	12.4751	26.6906	11.308	15.7625	22.1267	31.2126	25.5044	23.6743	20.7564	23.5142	21.2763	668.253	140.164	2.25248	7.38778e-15	3.9573e-14	596.794	563.452	0.084795	0.788311	0.84621	546.003	611.832	-0.165076	0.603143	0.747824	1035.62	612.067	0.759563	0.000439848	0.00163967	929.74	1144.31	-0.300352	0.0226457	0.038375
OSIN5439	Zn2Cys6	107.955	76.8191	62.5586	80.1799	180.072	151.117	195.754	215.839	229.507	185.102	160.815	166.72	192.393	124.353	193.297	134.879	122.56	112.8	7259.82	4368.12	0.732813	0.0253501	0.0384739	9965.81	6124.7	0.702433	0.0133842	0.0310189	8129.28	10210.5	-0.328869	0.00819584	0.0351244	9387.13	9132.57	0.0397418	0.815559	0.870759	7496.69	10367.1	-0.467697	0.00452859	0.008852
OSIN5217	Zn2Cys6	27.3715	19.2973	22.4779	77.4813	72.27	76.7051	94.1655	92.5301	116.07	98.9715	85.2859	97.6435	127.204	94.4234	109.299	70.5391	73.7459	67.5076	3384.33	1037.51	1.70573	3.50703e-18	2.32286e-17	4000.35	2859.48	0.484327	0.00443106	0.0119126	3800.44	4099.01	-0.109272	0.447087	0.624367	5176.11	4268.1	0.27851	0.0372302	0.0735804	3646.23	5718.1	-0.649276	8.766e-08	3.39864e-07
OSIN0388	Zn2Cys6	21.133	13.7709	18.5328	23.3439	33.2006	24.6323	35.5075	29.0904	62.8883	51.6193	53.4321	44.1102	57.5898	59.9984	62.5169	30.6778	28.5784	24.0926	1096.68	722.531	0.600865	0.0168251	0.0263807	1516	925.048	0.713598	0.0179323	0.0399377	1813.32	1554.28	0.222176	0.402142	0.582401	2538.74	2037.82	0.316699	0.00607033	0.0158864	1293.61	2804.44	-1.11506	1.80816e-23	2.53633e-22
ST yellow module 16 TFs
OSIN0445	bZIP	0	0	0	131.936	66.5181	95.1452	1.18252	2.48404	3.66016	3.75331	2.1376	1.55874	0.54117	0.24105	0.0548113	1.66502	0.257078	0.72203	1425.41	0	13.2989	7.30065e-28	8.60762e-27	31.493	1205.87	-5.25608	3.16259e-45	1.62436e-42	32.7657	32.2963	0.0208663	0.970781	0.985209	4.26188	36.886	-3.08929	8.64702e-06	5.0907e-05	14.8374	4.71466	1.64607	0.0736158	0.110219
OSIN3999	C2H2 zinc finger	148.531	169.867	153.739	677.263	580.163	388.976	149.042	112.488	138.888	156.181	162.81	182.387	146.456	165.88	119.34	102.027	73.9515	83.6068	8799.72	2533.44	1.79619	8.67754e-14	4.27648e-13	1892.03	7424.2	-1.97208	2.49638e-16	8.65785e-15	2415.54	1938.14	0.31738	0.0383943	0.112013	2411.07	2711.77	-0.169609	0.213562	0.310633	1597.36	2664.5	-0.73762	1.7739e-06	5.83331e-06
OSIN0430	GATA type zinc finger	32.9443	31.3458	36.5515	152.832	122.225	114.295	40.827	51.559	43.2247	44.5134	41.5626	42.3382	22.4265	26.8301	23.3027	36.4784	44.2492	31.9756	1605.07	417.497	1.94277	2.22986e-22	1.91811e-21	494.906	1355.69	-1.45403	1.91592e-12	3.89909e-11	477.783	506.971	-0.0848772	0.6026	0.747273	312.982	536.689	-0.779594	1.17803e-08	1.39908e-07	535.469	345.795	0.632924	5.54078e-05	0.000149819
OSIN6012	GATA type zinc finger	29.5954	33.5082	36.2333	79.3615	107.547	65.603	49.7111	47.7843	41.8758	35.1966	31.9722	29.5122	37.6434	29.0458	41.2724	30.0715	24.8088	25.5805	4666.13	1837.29	1.34425	1.7541e-08	5.56826e-08	2272.52	3933.29	-0.791039	0.000496306	0.00178736	1607.02	2327.48	-0.534133	0.000154764	0.00156038	2082.1	1805.86	0.205505	0.180518	0.271041	1707.43	2299.47	-0.429403	0.0033684	0.00673554
OSIN3228	HMG	95.282	104.109	105.748	136.95	115.52	107.11	56.7108	60.2516	65.423	63.2683	67.6262	68.1571	55.379	54.232	53.4775	37.7712	35.2658	38.1716	2358.24	2009.95	0.230321	0.203209	0.255028	1058.03	1991.69	-0.912354	4.05312e-07	3.07649e-06	1177.76	1084	0.119511	0.345556	0.52484	1119.19	1322.6	-0.240798	0.0120347	0.0285991	840.26	1236.45	-0.557585	1.22529e-09	5.77621e-09
OSIN3284	Winged helix repressor DNA-binding	105.984	123.938	107.094	20.6087	29.1674	23.7575	56.6925	60.5435	54.1255	64.6354	64.1573	66.5754	78.8623	87.1573	96.2029	68.1521	59.3359	47.6146	636.979	2925.69	-2.20145	4.32161e-25	4.34444e-24	1310.38	537.491	1.28736	4.00731e-10	5.46433e-09	1522.87	1342.23	0.182365	0.124379	0.261844	2370.98	1710.27	0.471098	1.89376e-05	0.000102083	1743.18	2618.85	-0.586304	4.30106e-05	0.000118014
OSIN0660	Winged helix repressor DNA-binding	297.111	328.462	297.581	433.373	398.573	397.263	142.042	196.441	250.134	189.326	183.859	170.034	177.697	198.811	178.333	119.397	125.756	119.266	5262.9	3970.12	0.406612	0.0109355	0.0177358	2226.51	4445.74	-0.997561	1.22529e-05	6.62122e-05	2098.35	2282.16	-0.121186	0.557856	0.714445	2484.67	2357.61	0.0753521	0.466136	0.573538	1797.21	2745.14	-0.610783	4.0236e-12	2.41103e-11
OSIN2922	Winged helix repressor DNA-binding	10.5666	11.8774	27.3901	39.5481	56.7139	38.6751	23.3545	23.8063	40.3205	26.6109	23.2439	29.7174	26.6777	21.2475	21.8029	16.5751	13.102	15.2362	4973.41	1834.42	1.4389	5.71349e-05	0.000126349	2838.59	4193.71	-0.562705	0.0369331	0.0734712	2636.94	2909.89	-0.142311	0.531913	0.694716	2680.88	2960.17	-0.142527	0.290536	0.397204	1901.01	2961.91	-0.639843	9.25173e-07	3.15989e-06
OSIN3317	Zn2Cys6	25.4689	20.2668	22.1593	192.937	172.571	220.682	47.0054	53.3177	48.384	46.4485	46.0387	56.5095	38.8191	42.7388	34.1786	57.9027	47.1858	56.9074	6396.46	744.39	3.10327	3.29463e-60	1.57978e-58	1436.73	5408.41	-1.91278	3.0577e-27	3.92623e-25	1467.19	1471.76	-0.00462837	0.974318	0.986768	1321.63	1646.77	-0.317238	0.0145768	0.0335398	2037.52	1460.38	0.480745	0.000110942	0.000285521
OSIN7184	Zn2Cys6	52.5103	64.0432	77.7942	18.8168	15.8775	15.8842	41.6019	40.8864	38.918	52.5575	48.7252	55.0141	44.5433	40.1942	47.8489	59.8326	62.3817	61.7543	668.276	2578.14	-1.94787	1.27818e-19	9.29873e-19	1419.91	564.553	1.33057	3.46438e-14	8.93943e-13	1863.35	1454.42	0.357371	0.00270952	0.0149569	1834	2092.37	-0.189754	0.0886438	0.152444	2800.86	2025.75	0.467002	1.13317e-06	3.82787e-06
OSIN4019	Zn2Cys6	33.6834	33.2764	30.4839	12.5685	22.1298	11.7481	47.9263	41.4291	27.5903	53.4903	52.8638	51.7164	50.0099	71.354	67.2597	74.8755	75.2296	61.5942	723.125	1516.69	-1.0714	0.000136407	0.000289439	1605.48	609.055	1.40038	5.3587e-06	3.16533e-05	2209.67	1643.66	0.427118	0.0398483	0.114951	3057.15	2482.12	0.300281	0.035099	0.0700686	3778.96	3377.07	0.162695	0.266413	0.340708
OSIN0369	Zn2Cys6	17.8343	10.0161	16.0193	8.15495	9.11161	8.16745	14.4228	13.7436	9.71546	20.6016	18.7355	22.6921	27.6021	27.908	29.5566	23.215	25.5116	25.6987	335.557	579.996	-0.79073	0.00290041	0.00514233	442.146	283.305	0.642896	0.00783223	0.0195055	737.235	452.727	0.703884	0.000407145	0.0033986	1172.91	827.681	0.503555	1.10495e-05	6.33114e-05	1129.71	1295.66	-0.198475	0.0354574	0.0575883
OSIN0446	Zn2Cys6	3.82014	2.83125	2.5841	211.6	180.72	170.875	4.14873	3.92514	3.9918	2.66724	2.41975	2.06594	2.26357	1.41715	2.12958	2.11332	1.20472	1.30422	8047.19	132.579	5.92207	7.66972e-159	4.15967e-156	152.554	6796.79	-5.47735	1.08461e-199	1.16986e-195	92.2457	156.269	-0.759131	0.00123717	0.00820314	86.9384	103.686	-0.251355	0.350457	0.459547	76.0996	96.0204	-0.332721	0.274743	0.349743
OSIN3638	Zn2Cys6	42.5	40.5548	44.6394	137.339	121.478	98.27	45.4508	42.1946	66.7193	47.1153	50.9492	59.7861	65.3687	66.1271	66.9936	44.7753	41.3633	46.3603	4609.04	1654.24	1.47806	3.2022e-14	1.63378e-13	1759.59	3890.72	-1.14444	1.06285e-06	7.33457e-06	1836.72	1803.45	0.0260165	0.89793	0.94218	2679.5	2061.44	0.378554	0.000614549	0.00218707	1969.25	2960.08	-0.58819	1.70365e-12	1.05972e-11
OSIN0679	Zn2Cys6	23.3267	21.7903	29.4571	1.49695	0.84909	1.29241	5.68861	8.25793	3.76096	14.3624	11.7253	14.6819	19.7733	18.9118	22.6857	10.9177	11.7511	11.2575	53.1563	1096.34	-4.35048	3.19928e-59	1.47045e-57	229.918	44.9778	2.34401	1.28351e-09	1.61728e-08	538.753	235.399	1.19602	2.20391e-05	0.000312191	940.994	604.94	0.63816	5.57183e-06	3.47101e-05	572.548	1039.33	-0.860654	8.39197e-14	5.78746e-13
OSIN0342	Zn2Cys6	25.6728	9.12258	11.3597	43.6056	32.9497	27.9898	10.7818	12.6675	10.9044	16.386	17.468	16.6183	12.9272	12.0095	11.8941	7.71268	6.45143	5.96878	344.752	152.9	1.17155	0.00281989	0.00500775	100.3	291.111	-1.53699	2.14908e-08	2.14431e-07	150.227	102.742	0.549765	0.0151212	0.0558608	127.135	168.737	-0.407837	0.0272727	0.0567623	76.5226	140.458	-0.871524	3.87232e-05	0.000106739
ST purple module 1 TF
OSIN5620	Grainyhead/CP2	46.8346	32.1919	23.2818	214.115	251.183	278.518	14.5448	12.3608	13.1434	21.1788	14.7638	22.3829	28.7081	25.5848	24.4801	16.1287	16.8283	15.4756	9692.3	1338.81	2.85572	3.96581e-25	4.00532e-24	461.388	8189.65	-4.14966	8.91727e-109	3.20605e-105	684.897	472.601	0.534546	0.00767081	0.0334549	1073.05	768.82	0.481953	0.00378198	0.0106627	726.441	1185.57	-0.706834	6.84156e-11	3.67495e-10
MF magenta module 1 TF
OSIN7646	HMG	0	0	0	0	0	0	0.834718	1.20438	0.532386	0.212954	0.508953	0.115462	0.0655964	0.562451	0.0730818	2.14347	2.99924	3.46574						8.32546	0	5.37786	0.00248574	0.00724235	2.76261	8.52368	-1.6056	0.129858	0.269693	2.66798	3.11025	-0.25411	0.853302	0.899626	36.2164	2.9521	3.67685	1.99535e-07	7.37809e-07

## Sheet: S7
Table S7. Sexual development-related genes functionally verified in Aspergillus nidulans and Neurospora crassa [21].
Protein function	N. crassa	A.nidulans	O.sinensis	E-value*	Ident*	ID	FPKM																		Differentially Expressed
							HY_1_fpkm	HY_2_fpkm	HY_3_fpkm	ST_1_fpkm	ST_2_fpkm	ST_3_fpkm	PR_1_fpkm	PR_2_fpkm	PR_3_fpkm	YF_1_fpkm	YF_2_fpkm	YF_3_fpkm	DF_1_fpkm	DF_2_fpkm	DF_3_fpkm	MF_1_fpkm	MF_2_fpkm	MF_3_fpkm	ST_readcount(STvsHY)	HY_readcount(STvsHY)	log2FoldChange(STvsHY)	pvalue(STvsHY)	padj(STvsHY)	PR_readcount(PRvsHY)	HY_readcount(PRvsHY)	log2FoldChange(PRvsHY)	pvalue(PRvsHY)	padj(PRvsHY)	YF_readcount(YFvsHY)	HY_readcount(YFvsHY)	log2FoldChange(YFvsHY)	pvalue(YFvsHY)	padj(YFvsHY)	DF_readcount(DFvsHY)	HY_readcount(DFvsHY)	log2FoldChange(DFvsHY)	pvalue(DFvsHY)	padj(DFvsHY)	MF_readcount(MFvsHY)	HY_readcount(MFvsHY)	log2FoldChange(MFvsHY)	pvalue(MFvsHY)	padj(MFvsHY)
Perception of environmental signals
Red light–sensing phytochrome	phy-1, NCU04834	fphA , AN9008	OSIN2025	0	0.6248	OSIN2025	19.8429	21.0311	21.2016	94.3825	146.037	115.549	107.26	95.0794	89.5481	69.4782	66.2915	67.525	80.3435	73.6988	80.5421	64.2489	68.3418	57.3369	10306.6	1799.66	2.51764	1.78021e-30	2.39578e-29	9475.05	2008.5	2.23804	2.98134e-64	1.11068e-62	6099.62	1893.38	1.68783	1.2818e-52	3.41487e-51	8708.98	2274.89	1.93688	1.78307e-86	6.4845e-85	6443.41	2111.86	1.6095	5.12285e-45	6.82316e-44
Blue light–sensing white-collar	wc-1, NCU02356	lreA, AN3435	OSIN1075	8e-61	0.5625	OSIN1075	38.4714	42.0434	44.0519	37.0838	44.5144	48.0997	59.6262	56.1883	58.7055	46.0331	41.3874	43.1834	44.2325	39.2628	45.0664	40.388	37.9496	40.8484	2837.57	2734.03	0.0537594	0.774208	0.812405	4287.88	3051.39	0.490919	3.20286e-05	7.03734e-05	2967.23	2876.8	0.0447229	0.726247	0.772939	3613.91	3456.54	0.0644963	0.584343	0.628322	3063.15	3208.72	-0.0669149	0.547982	0.592759
Blue light–sensing white-collar	wc-2, NCU00902	lreB, AN3607	OSIN1062	1e-68	0.3519	OSIN1062	59.3479	66.2085	83.1952	50.4752	57.0431	51.3469	57.6836	56.4734	73.005	118.496	114.035	152.583	117.175	148.229	126.215	60.3283	53.7643	51.0162	1490.02	1962.59	-0.397802	0.0504088	0.0723546	1969.45	2190.91	-0.153424	0.428079	0.488814	3745.65	2066.1	0.858372	7.00505e-06	1.65517e-05	4716.05	2482.45	0.925911	7.16614e-08	1.61792e-07	1818.41	2304.55	-0.341331	0.0439338	0.0588395
Blue light- and UVA-sensing cryptochrome	phr, NCU08626	cryA, AN0387	OSIN3175	0	0.5488	OSIN3175	30.8243	11.7718	16.3952	9.34405	14.8941	9.8669	11.3832	11.9056	8.53267	12.3274	12.4932	10.9206	6.24571	9.40425	7.21273	9.58939	10.9241	8.58774	395.264	683.808	-0.792945	0.0300582	0.0450333	413.46	763.827	-0.885948	0.0133614	0.020809	429.097	718.876	-0.744477	0.021906	0.0332193	339.329	862.743	-1.34713	7.05982e-05	0.000126772	394.83	802.347	-1.02292	0.00197937	0.00315097
Light/dark response	NCU07553	veA, AN1052	OSIN5884	6e-19	0.3142	OSIN5884	93.3154	79.8196	113.009	150.131	179.629	149.572	174.737	149.029	135.184	137.465	113.971	111.421	95.037	90.7623	106.264	107.031	101.991	125.797	3356.87	2007.32	0.741606	0.000372489	0.000751141	3608.43	2241.44	0.687051	0.000339974	0.00066253	2638.1	2113.07	0.320335	0.0807726	0.110639	2625.9	2538.2	0.0492428	0.761658	0.790417	2752.89	2357.33	0.223778	0.201567	0.240192
Light/dark response	NCU05964	velB, AN0363	OSIN2328	3e-19	0.3884	OSIN2328	11.0419	14.307	14.5956	9.375	15.385	10.9632	9.79677	9.10349	11.4102	9.96348	8.82374	9.80999	13.0294	11.624	12.1668	6.10862	5.21455	4.03445	228.106	255.227	-0.166843	0.550788	0.609819	216.673	284.817	-0.392973	0.0692123	0.0956079	189.1	268.591	-0.50609	0.0140463	0.0219286	301.288	322.776	-0.0976675	0.58228	0.626228	114.865	299.552	-1.37723	3.07098e-09	7.97387e-09
Light/dark response	NCU07553	velC, AN2059	OSIN5884	6e-21	0.312	OSIN5884	93.3154	79.8196	113.009	150.131	179.629	149.572	174.737	149.029	135.184	137.465	113.971	111.421	95.037	90.7623	106.264	107.031	101.991	125.797	3356.87	2007.32	0.741606	0.000372489	0.000751141	3608.43	2241.44	0.687051	0.000339974	0.00066253	2638.1	2113.07	0.320335	0.0807726	0.110639	2625.9	2538.2	0.0492428	0.761658	0.790417	2752.89	2357.33	0.223778	0.201567	0.240192
Light/dark response	NCU02648	laeA, AN0807	OSIN4745	9e-46	0.323	OSIN4745	61.151	49.3246	60.446	70.5014	89.8429	85.116	73.0719	69.6349	72.3684	51.3054	44.3677	38.0489	38.8127	36.2349	36.3683	53.3552	52.3275	46.5565	2558.9	1785.8	0.518768	0.00896659	0.0147298	2516.36	1993.79	0.335929	0.0195039	0.029701	1447.83	1879.02	-0.375869	0.034075	0.0500848	1491.26	2256.94	-0.597547	3.41495e-06	6.7629e-06	1862.53	2096.24	-0.170134	0.225277	0.266463
Light response, low glucose sensing	prk-8, NCU01498	imeB, AN6243	OSIN3353	0	0.5821	OSIN3353	61.0821	52.6778	53.7586	134.036	206.145	128.539	59.3729	66.8794	60.8175	55.3568	55.2477	50.7063	80.5792	89.4985	87.2855	74.6944	80.7962	71.1439	7215.52	2580.29	1.48327	1.02907e-09	3.63593e-09	3226.19	2880.1	0.163542	0.228957	0.281133	2572	2714.02	-0.0774978	0.553057	0.614111	5075.34	3260.14	0.638365	6.17303e-09	1.48728e-08	4085.15	3027.57	0.432242	0.000239213	0.000420155
Light response	NCU00445	silA, AN1893	OSIN4302	7e-78	0.2957	OSIN4302	15.2003	11.355	14.7196	8.42355	9.21331	6.91616	13.5129	11.1026	11.4166	12.2276	10.7453	9.48212	13.0084	10.6364	14.3203	13.9161	10.5777	10.3899	532.685	897.367	-0.754901	0.000724359	0.00140131	877.459	1001.98	-0.19128	0.304434	0.361486	731.196	944.239	-0.368538	0.0495873	0.0706166	1057.75	1134.05	-0.100024	0.576569	0.620765	888.637	1053.45	-0.244608	0.201189	0.239794
Light response	NCU10006	silG, AN0709	OSIN4806	0.007	0.4355	OSIN4806	18.6322	32.1094	65.0008	9.53823	13.3333	14.3042	25.6757	22.8514	14.5151	32.324	25.9379	55.9373	40.5494	50.6491	53.7119	16.0751	17.2193	17.6413	345.853	1077.27	-1.6388	3.94621e-05	8.90834e-05	659.14	1203.31	-0.86831	0.040411	0.0583583	1099.96	1136.14	-0.0466534	0.910972	0.927523	1730.66	1365.36	0.342255	0.3669	0.414181	556.189	1267.22	-1.18785	0.00178557	0.00285874
Amino acid sensing	cpc-1, NCU04050	cpcA, AN3675	OSIN2269	6e-24	0.4089	OSIN2269	412.728	313.946	279.017	244.06	219.533	281.156	268.848	284.204	258.405	259.42	266.436	203.006	234.499	233.078	233.714	255.297	269.629	255.687	6650.53	9027.8	-0.440775	0.0420479	0.061232	8153.16	10076.1	-0.305561	0.10215	0.136196	6773.93	9491.08	-0.486563	0.0148894	0.0231364	8057.83	11399.3	-0.500522	0.00230608	0.0035906	8198.64	10588.2	-0.369044	0.0299295	0.0410786
Amino acid sensing	cpc-2, NCU05810	cpcB, AN4163	OSIN6398	0	0.9051	OSIN6398	271.296	325.702	274.951	51.5711	64.8339	57.2633	115.904	109.869	88.5943	107.826	129.573	102.98	118.239	117.485	126.54	123.057	107.642	98.858	983.961	4954.9	-2.33318	4.221e-33	6.39458e-32	2000.08	5528.23	-1.46696	1.51938e-17	8.73824e-17	2001.21	5211.48	-1.38062	5.83339e-18	3.35908e-17	2634.76	6262.56	-1.2491	7.10351e-24	3.78889e-23	2191.39	5812.18	-1.40687	4.54597e-22	2.40429e-21
High salt sensing	rds1, NCU05143	lsdA, AN2330	OSIN1833	3e-52	0.3473	OSIN1833	0.100527	0.0675389	0.037722	0	0	0	0	0	0	0	0	0	0.0327982	0	0	0	0.0428463	0	0	1.51168	-2.67777	0.340124	0.401704	0	1.68672	-2.99049	0.290029	0.346507	0	1.58759	-2.81736	0.282306	0.342369	0.308786	1.90647	-2.38178	0.246912	0.288782	0.364778	1.77119	-2.16683	0.298689	0.344435
Low phosphorous sensing	mdk-1, NCU07580	phoA, AN8261	OSIN4315	0	0.8373	OSIN4315	318.704	299.081	292.716	348.161	239.968	272.853	182.396	184.289	216.413	272.436	283.592	272.901	264.403	278.125	260.219	204.943	212.842	213.02	5537.84	5890.46	-0.0889607	0.650091	0.701609	4220.3	6574.24	-0.639401	9.66998e-07	2.4883e-06	5549.14	6195.82	-0.159029	0.143328	0.186949	6648.58	7443.28	-0.163	0.0666815	0.0858435	4776.5	6911.21	-0.533109	8.43157e-09	2.12989e-08
Low phosphorous sensing	preg, NCU01738	An-pho80, AN5156	OSIN6846	1e-39	0.7143	OSIN6846	30.0676	30.5773	37.4716	16.8123	22.6978	28.7178	25.5919	25.8479	22.8517	24.1574	21.8458	19.1159	26.8823	26.6056	28.7549	25.4264	22.7698	26.7611	244.066	351.998	-0.525238	0.0491252	0.0706618	298.61	392.95	-0.396051	0.0334529	0.0489688	242.065	370.492	-0.612656	0.00174972	0.00309346	378.002	445.114	-0.234629	0.127886	0.157072	315.077	413.269	-0.391123	0.0214017	0.0300402
Early sexual development	NCU03600	esdC, AN9121	OSIN5712	2e-43	0.7041	OSIN5712	470.218	357.513	494.253	631.789	698.57	289.77	763.188	738.9	692.6	639.507	482.734	440.928	888.075	697.797	912.699	623.704	528.621	523.201	10211.2	8336.98	0.292396	0.363562	0.425456	15508	9309.54	0.736244	1.27871e-05	2.92518e-05	10220.8	8774.12	0.220212	0.282313	0.342369	20196.3	10538.1	0.938521	9.89277e-08	2.20677e-07	12381.2	9788.94	0.338991	0.0432183	0.0579311
NO response (flavohaemoglobin)	NCU10051	fhbA, AN7169	OSIN1223	1e-107	0.4309	OSIN1223	114.409	142.72	87.4952	616.084	646.177	459.71	322.111	212.575	268.572	159.567	282.332	563.577	133.949	198.618	110.102	449.148	297.765	446.936	14258.3	2864.99	2.31504	1.85746e-20	1.43401e-19	7463.1	3195.2	1.22382	3.90316e-07	1.04299e-06	8605	3011.33	1.51471	6.72349e-05	0.000142333	4703.35	3619.03	0.377931	0.145616	0.177077	11616.3	3358.11	1.79034	5.56268e-14	1.97412e-13
Mating processes and signal transduction
Mating-type MAT1-1-2	matA-2, NCU01959	——	OSIN7647	——	——	OSIN7647	0	0	0	0	0	0	0.038679	0.0837127	0	0	0	0	0	0	0	0.28733	0.464585	0.441636	--	--	--	--	--	1.2116	0	2.93356	0.462316	0.522843	--	--	--	--	--	--	--	--	--	--	12.2809	0	6.20549	1.69013e-05	3.31186e-05
Mating type MAT1-1-1	matA-1, NCU01958	MAT1, AN2755	OSIN7648	6e-26	0.4375	OSIN7648	0	0	0	6.79474	3.1031	4.28823	14.3352	22.4541	20.4556	12.3291	12.9065	6.71501	5.18969	3.78891	5.47558	14.8003	18.4082	16.0905	98.5519	0	9.44668	6.95295e-14	3.4564e-13	448.672	0	11.472	2.90598e-21	2.07671e-20	231.921	0	10.6066	5.90124e-18	3.39635e-17	129.625	0	9.50309	5.73675e-15	1.97333e-14	403.836	0	11.2478	4.69906e-21	2.38344e-20
Mating type MAT1-2-1	NCU03481	MAT2, AN4734	OSIN7649	1e-09	0.425	OSIN7649	0.199446	0.653236	0.392912	0.53603	0.330481	0.202976	0.345017	1.26942	1.18829	0.158438	0.227197	0.0859037	0.292822	0.418464	0.163119	0.797373	1.02008	0.716254	5.24511	6.15059	-0.244757	0.807656	0.840027	15.4636	6.85488	1.17215	0.17057	0.215997	2.41036	6.46941	-1.41257	0.201099	0.253726	5.51628	7.78221	-0.502124	0.555094	0.599917	14.6105	7.21063	1.0205	0.130874	0.161791
Mating-type MAT1-1-3	NCU03481	——	OSIN7646	——	——	OSIN7646	0	0	0	0	0	0	0.834718	1.20438	0.532386	0.212954	0.508953	0.115462	0.0655964	0.562451	0.0730818	2.14347	2.99924	3.46574	--	--	--	--	--	10.581	0	6.06319	0.000217721	0.000434521	3.18445	0	4.42473	0.0420142	0.0606928	3.28489	0	4.18789	0.0610535	0.0791358	36.9595	0	7.79454	1.19473e-09	3.18955e-09
Carboxypeptidase alpha-factor processing	NCU04316	AN1384	OSIN3642	0	0.5614	OSIN3642	35.5899	37.5067	37.6287	54.5561	57.0974	54.1917	35.7103	26.7237	28.3038	22.5799	24.6914	29.0335	37.8267	36.1729	36.0177	27.5707	30.8624	27.3442	2046.93	1371.41	0.577479	0.000318719	0.000648133	1258.06	1530.54	-0.282689	0.0881485	0.119214	977.185	1442.8	-0.562487	0.000123197	0.000252328	1744.78	1733.5	0.00968779	0.919303	0.931637	1243.21	1609.28	-0.372156	0.000727699	0.00121637
Endoprotease for alpha-factor processing	Kex2, NCU03219	AN3583	OSIN5943	1e-130	0.545	OSIN5943	262.457	308.845	143.964	14.6581	8.16001	47.4113	4.70245	1.3275	1.56482	0.440105	0.81342	0.859037	0.469961	0.70851	0.241657	0.569552	0.495875	0.530558	926.211	9539.13	-3.36384	2.81662e-05	6.4537e-05	113.238	10636.2	-6.55319	1.65079e-21	1.19948e-20	29.0517	10020.6	-8.43108	1.4116e-134	3.0612e-132	24.1869	12042.4	-8.96753	5.88169e-131	6.10847e-129	24.8784	11174.4	-8.80957	1.8541e-159	4.12253e-157
Dipeptidyl aminopeptidase alpha-factor processing	NCU02515	AN2946	OSIN7030	6e-13	0.6429	OSIN7030	46.2766	38.321	41.7434	109.344	123.945	84.5363	49.3097	53.4423	56.1425	55.9793	60.3115	64.3099	86.7725	91.016	89.4078	51.0002	50.5983	52.8149	5697.39	2269.61	1.3275	5.85763e-10	2.1151e-09	3195.09	2533.57	0.334679	0.0161406	0.0248516	3356.4	2387.48	0.491352	0.000275115	0.000538753	6146.62	2867.75	1.09978	6.06381e-24	3.252e-23	3247.87	2663.39	0.286122	0.015431	0.0220833
Dipeptidyl aminopeptidase for a-factor processing	NCU00481	AN8044	OSIN0988	0	0.537	OSIN0988	14.5973	17.4345	13.7309	5.76107	7.48986	5.18507	3.61139	4.04762	5.59901	8.34759	5.89225	6.38256	6.76182	6.36914	7.24124	11.2846	13.183	10.0911	388.406	966.329	-1.31921	1.72693e-08	5.48843e-08	312.845	1078.05	-1.78406	1.01355e-15	5.18541e-15	450.709	1016.2	-1.17315	4.22374e-09	1.32786e-08	550.518	1221.16	-1.14931	1.48877e-14	5.00785e-14	853.159	1133.32	-0.409412	0.0134816	0.0194519
CAAX prenyl protease a-factor C-terminal processing	NCU11314	AN6528	OSIN4338	6e-58	0.4498	OSIN4338	71.1214	49.7611	54.1775	21.0335	22.7272	23.5382	34.1667	40.9003	36.3728	42.2372	43.013	36.0017	34.5495	39.9504	38.2722	45.8498	54.9864	48.9672	408.659	1066.72	-1.38429	2.43014e-10	9.06143e-10	760.412	1190.9	-0.647601	0.00107699	0.00197223	765.088	1121.86	-0.552023	0.0037933	0.00641766	879.856	1347.28	-0.615266	0.000312946	0.000529884	1068.2	1251.63	-0.2289	0.199137	0.237556
CAAX-farnesyltransferase α subunit	NCU00034	AN2002	OSIN2163	2e-160	0.5363	OSIN2163	84.1284	87.962	79.9974	28.1285	25.5235	29.0168	26.5259	23.7059	26.1371	28.4227	21.7057	31.3602	30.3492	29.7339	35.604	23.4434	23.7749	25.1738	775.799	2377.12	-1.61452	6.5628e-22	5.4591e-21	805.737	2652.65	-1.71878	2.2642e-41	4.18878e-40	794.567	2500.25	-1.65451	1.48311e-21	1.05938e-20	1155.13	3004.03	-1.37885	8.96922e-29	5.99855e-28	798.934	2788.71	-1.8042	7.5506e-62	1.63546e-60
CAAX-farnesyltransferase beta subunit; a-factor modification	NCU05999	AN6162	OSIN1585	6e-76	0.4491	OSIN1585	43.9059	43.6421	48.2824	51.0386	38.0461	39.0291	34.8211	35.7456	35.6364	32.201	35.482	41.7587	31.9032	33.4882	37.4569	35.4388	35.6557	35.2158	678.688	723.122	-0.0913259	0.650473	0.701821	633.053	807.157	-0.350348	0.00873673	0.0140069	602.561	760.894	-0.336879	0.033835	0.0497523	701.253	914.138	-0.382402	0.00259782	0.00402223	662.66	848.741	-0.35659	0.00225249	0.0035644
ATP-dependent efflux pump for a-factor like pheromone	NCU06011	AN2300	OSIN0961	——	——	OSIN0961	40.1279	21.665	31.2632	2.93661	4.12397	6.33838	20.7665	17.9179	14.563	8.27487	8.64366	6.47886	9.17966	9.13738	8.62856	10.7649	10.3503	10.9871	360.33	2510.77	-2.79821	7.93649e-18	5.1334e-17	1610.38	2804.22	-0.800277	0.00225494	0.00393906	654.268	2641.26	-2.01294	2.90543e-16	1.50519e-15	931.51	3171.11	-1.76735	1.06981e-15	3.81731e-15	1014.76	2947.34	-1.53832	1.06486e-11	3.28381e-11
a-Type pheromone receptor	pre-1, NCU00138	preA/gprB, AN7743	OSIN6252	3e-08	0.2923	OSIN6252	2.52884	0.437619	0.373818	13.9591	18.6798	18.0585	11.3827	17.176	9.87533	6.08751	6.32395	3.69668	5.57542	6.12505	6.76875	10.825	10.419	8.40277	486.695	32.164	3.91769	5.00276e-06	1.2515e-05	414.656	35.9341	3.52523	2.75778e-08	8.14412e-08	160.684	33.7501	2.24811	0.000350975	0.000679576	227.597	40.4657	2.48763	4.22731e-05	7.71922e-05	333.928	37.687	3.14561	0.00022743	0.00040017
Pheromone precursor (a-type)	ccg-4, NCU02500	ppgA, AN5791	——	——	——
a-type pheromone receptor	ccg-4, NCU02500	preB/gprA, AN2520	——	——	——
G protein a subunit	gna-1, NCU06493	fadA, AN0651	OSIN4941	0	0.9348	OSIN4941	134.126	161.464	178.935	134.007	103.314	165.133	205.938	248.326	240.846	247.951	239.337	240.36	203.969	205.601	211.232	214.708	247.277	273.198	2793.03	3312.01	-0.245179	0.285499	0.344473	5432.4	3696.55	0.555464	0.000937534	0.00173178	5257.64	3485.87	0.593011	9.42299e-05	0.000195922	5549.65	4188.73	0.406017	0.00367553	0.00559696	6008.28	3887.92	0.627921	0.000123537	0.000223502
G protein b subunit	gnb-1, NCU00440	sfaD, AN0081	OSIN4297	0	0.8409	OSIN4297	80.852	74.9896	70.7475	153.426	162.41	137.949	139.923	142.706	169.441	124.605	133.899	133.926	134.244	137.039	122.188	123.68	115.911	113.506	3211.74	1609.08	0.996609	1.43451e-08	4.58461e-08	3591.02	1795.8	0.999754	3.38172e-12	1.35933e-11	2882.71	1692.32	0.768265	3.04486e-10	1.05245e-09	3576.77	2033.03	0.814797	1.00779e-13	3.23098e-13	2934.85	1887.72	0.636636	1.14793e-08	2.87115e-08
G protein c subunit	gng-1, NCU00041	gpgA, AN2742	OSIN1521	2e-37	0.6629	OSIN1521	150.911	142.06	120.471	122.84	113.676	102.028	169.939	187.672	205.071	176.978	191.949	172.95	135.768	137.209	136.8	180.106	170.24	161.919	625.182	766.817	-0.295962	0.138802	0.181658	1167.32	855.69	0.447772	0.00657228	0.0107208	1039.7	806.302	0.366568	0.016531	0.0255153	972.696	968.657	0.00539143	0.967125	0.973162	1111.7	899.376	0.305672	0.0290058	0.0399265
Regulator of G protein signalling	NCU08319	flbA, AN5893	OSIN2968	0	0.593	OSIN2968	77.8044	111.122	120.288	227.117	246.016	219.916	124.347	112.469	162.83	134.453	119.854	187.625	138.916	122.085	142.501	124.978	132.406	141.218	9360.41	4188.5	1.16011	1.05036e-07	3.09178e-07	6054.99	4674.27	0.373487	0.0997271	0.133373	6188.32	4408.99	0.489086	0.0350037	0.0513107	7001.3	5298.85	0.402056	0.0334502	0.0453149	6322.2	4917.05	0.36266	0.0528237	0.0698693
Phosducin-like chaperone	NCU00441	phnA, AN0082	OSIN4298	1e-48	0.3779	OSIN4298	33.0963	56.0267	28.3585	94.0853	95.9583	70.9592	58.2441	68.7526	96.3211	54.8597	56.1395	68.7678	54.7128	58.5307	56.741	76.8994	73.0854	80.3602	1472.95	666.159	1.144	0.000105266	0.000225834	1413.3	742.588	0.928326	0.0026538	0.00458264	1052.14	700.102	0.587268	0.028414	0.0422972	1231.88	841.716	0.549108	0.0322001	0.0437146	1526.57	780.535	0.967367	0.000169375	0.000302068
Ste20-like serine/threonine protein kinase	stk6, NCU00772	STE20, AN5674	OSIN6967	6e-172	0.7231	OSIN6967	56.6813	59.2434	62.5907	266.279	283.304	247.475	111.756	123.42	151.99	141.86	109.665	152.161	165.032	159.951	150.094	117.294	131.942	119.831	10482.9	2355.06	2.15412	3.40767e-39	6.81974e-38	5714.24	2628.52	1.12042	3.18349e-12	1.28155e-11	5509.66	2477.95	1.15277	2.04995e-12	8.32806e-12	8025.9	2977.18	1.43089	5.47996e-47	6.77996e-46	5698.47	2763.93	1.04396	7.49344e-23	4.12537e-22
MAP kinase, kinase, kinase	nrc-1, NCU06182	steC/steB, AN2269	OSIN4998	0	0.5123	OSIN4998	34.9284	32.5573	38.8303	35.9262	48.4197	34.7617	58.6412	51.405	50.8857	48.2754	45.4479	39.8355	51.8093	51.7616	58.2719	48.114	49.9142	41.5935	2084.99	1863.25	0.161384	0.450629	0.513407	3158.89	2080.04	0.602938	2.26674e-05	5.04076e-05	2424.78	1960.78	0.306685	0.0399058	0.0579016	3633.5	2355.5	0.625526	2.29172e-07	4.97945e-07	2864.69	2187.26	0.389675	0.0034854	0.00539013
MAP kinase, kinase	mek-2, NCU04612	STE7, AN3422	OSIN5186	1e-166	0.5455	OSIN5186	39.8152	44.7763	36.0957	9.99527	14.2881	13.7327	35.9022	50.8285	50.3616	31.6091	26.2813	21.7311	22.7106	22.3141	27.967	44.1544	40.4625	33.6497	377.77	1202.69	-1.67172	1.90884e-13	9.07328e-13	1528.18	1341.84	0.187403	0.343552	0.401991	821.602	1264.74	-0.622157	0.00128864	0.00231183	930.942	1519.73	-0.707193	6.12028e-06	1.19237e-05	1378.67	1410.57	-0.0325375	0.839333	0.859691
MAP kinase	mak-2, NCU02393	mpkB, AN3719	OSIN1086	0	0.9464	OSIN1086	95.2383	85.1441	79.1467	69.1899	64.7701	66.8086	63.6638	80.6474	78.1974	117.571	112.446	98.687	139.762	144.272	141.722	88.0696	93.356	88.7264	1490.49	1935.23	-0.376793	0.0283941	0.0427172	1856.79	2159.81	-0.218286	0.182962	0.23021	2537.3	2035.17	0.318139	0.0314589	0.0464853	4063.91	2444.81	0.732878	3.06505e-11	8.52577e-11	2357.19	2270.21	0.0540367	0.648757	0.686366
Transcription factor	pp-1, NCU00340	steA, AN2290	OSIN6289	0	0.624	OSIN6289	117.169	112.173	97.1438	63.8976	92.8945	88.1954	95.7364	104.26	105.982	74.1037	71.302	65.2811	82.6054	88.9449	90.1413	82.6982	81.5941	80.2821	2184.02	2918.03	-0.418275	0.0565437	0.0805212	3059.77	3256.26	-0.0899202	0.517431	0.576099	1948.69	3068.49	-0.655016	3.87958e-06	9.39188e-06	2993.46	3686.42	-0.300676	0.0112668	0.01623	2557.82	3422.67	-0.420304	0.000408661	0.000699508
Kinase cascade regulator	ty-1, NCU00455	ste50, AN7252	OSIN4294	3e-55	0.5111	OSIN4294	24.0694	21.9584	24.5855	41.3099	50.2662	43.3525	41.1285	40.5231	44.648	35.262	34.7491	38.7178	36.3052	38.0311	35.7789	46.826	45.16	42.4002	1305.88	685.011	0.929973	6.91471e-07	1.88594e-06	1371.47	764.663	0.843185	1.17653e-10	4.23466e-10	1091.42	720.732	0.598619	6.90341e-06	1.63258e-05	1368.02	865.807	0.660063	5.59439e-10	1.43972e-09	1526.39	803.982	0.92556	1.6927e-15	6.54665e-15
Small G protein	bd, NCU08823	rasA, AN0182	OSIN2930	3e-111	0.7757	OSIN2930	167.989	229.616	208.304	490.412	284.494	439.543	151.27	178.402	257.68	306.413	261.58	289.621	336.792	331.19	345.152	206.597	208.934	206.937	5042.45	2534.01	0.992986	6.34732e-05	0.000139767	2745.5	2827.26	-0.0422084	0.859759	0.883055	3711.13	2666.08	0.477147	0.00446788	0.0074923	5424.03	3204.17	0.759486	3.16513e-07	6.81687e-07	3046.51	2973.21	0.0351776	0.814421	0.837323
GPCR (seven transmembrane)	——	gprD, AN3387	——	——	——
GPCR (seven transmembrane)	NCU09883	gprK, AN7795	OSIN6467	0	0.5702	OSIN6467	31.5907	26.4271	39.8288	4.86729	7.26012	7.69931	72.0351	79.9866	44.494	29.2372	35.8364	16.4183	20.1776	18.6223	20.9273	90.6378	82.5514	89.9723	221.947	1096.9	-2.30468	3.12916e-18	2.07978e-17	2472.37	1224.95	1.01317	0.000173614	0.000350625	948.028	1154.85	-0.284145	0.33157	0.393909	858.3	1387.15	-0.692023	0.000108213	0.000191137	3457.87	1288.37	1.4247	9.43918e-16	3.71206e-15
Osmotic and oxidative stress response (MAP kinase)	os-2, NCU07024	sakA/hogA, AN1017	OSIN2662	0	0.8155	OSIN2662	100.081	84.1092	103.712	45.8886	51.1232	48.411	72.2255	64.3722	49.1325	91.5683	85.6884	76.1531	92.8743	94.1801	99.0976	81.914	81.2056	79.0349	994.878	1975.02	-0.989812	5.62002e-08	1.70185e-07	1428.08	2205.02	-0.62687	0.0016606	0.00294979	1800.89	2078.28	-0.20644	0.182742	0.232868	2514.71	2496.37	0.0106737	0.930202	0.941269	1945.46	2318.48	-0.252833	0.0465324	0.062083
Serine/threonine protein kinase MKKKK	stk-4, NCU03894	AN2067	OSIN2192	0	0.5356	OSIN2192	29.219	29.908	29.7963	23.8977	34.2372	29.2345	35.7499	34.8335	36.0229	33.0079	32.97	33.1692	39.9606	36.9285	40.957	35.4027	34.5814	32.6053	1449.87	1478.47	-0.0289514	0.888442	0.906408	1983.89	1650.04	0.265878	0.0131249	0.020464	1705.8	1555.35	0.133242	0.228297	0.283619	2508.96	1868.68	0.425327	1.5965e-05	3.0194e-05	1996.5	1734.85	0.203053	0.0382507	0.0516728
Stress response (bZIP domain)	asl-1, NCU01345	atfA, AN2911	OSIN5701	4e-55	0.4792	OSIN5701	49.1839	47.9804	65.122	603.337	868.073	610.079	485.636	446.363	556.681	442.664	390.903	463.755	557.239	520.787	476.792	422.574	349.911	358.266	21115.3	1647.01	3.6804	1.19238e-54	4.57021e-53	16915.6	1838.91	3.20166	1.40867e-71	6.25879e-70	13632.7	1733.92	2.97519	2.09514e-68	8.60514e-67	20220.8	2083.04	3.27938	2.05281e-95	9.27715e-94	13448.3	1934.2	2.79791	6.97072e-61	1.47755e-59
Transcription factors and other regulatory proteins
Transcription factor (bHLH, APSES)	Asm-1, NCU01414	stuA, AN5836	OSIN5716	6e-83	0.52	OSIN5716	109.835	111.441	107.199	138.573	184.138	109.285	97.5525	106.077	84.5184	81.2561	85.0509	71.2508	102.596	88.2891	110.905	89.6599	75.3151	74.1435	6535.89	4975.92	0.393072	0.0945525	0.128571	4888.57	5553.16	-0.184037	0.195994	0.244451	3725.28	5234.17	-0.490485	0.000157767	0.000318322	5854.13	6288.57	-0.103185	0.404761	0.452055	4240.69	5838.23	-0.461007	0.000190061	0.00033692
Transcription factor	NCU09219	medA, AN6230	——	——	——	——
Transcription factor (bHLH)	NCU02957	devR, AN7553	——	——	——	——
Transcription factor (leucine-zipper)	NCU09219	dopA, AN2094	——	——	——	——
Transcription factor (zinc-finger)	NCU07952	nsdC， AN4263	OSIN7872	5e-24	0.4571	OSIN7872	41.5745	27.1687	28.1042	35.6918	53.1266	42.769	89.0373	118.291	114.495	50.1315	53.1653	33.6028	41.7954	43.9208	43.8424	100.087	109.311	84.0776	1863.1	1373.35	0.439398	0.0880944	0.120697	5108.12	1533.21	1.7361	1.51835e-14	7.20685e-14	2011.5	1444.02	0.478238	0.0515285	0.0731792	2352.26	1734.03	0.439671	0.0183832	0.0257867	4868.99	1611.13	1.59547	7.98157e-15	2.96789e-14
Transcription factor (zinc-finger)	sub-1, NCU01154	nsdD, AN3152	OSIN3469	2e-31	0.6463	OSIN3469	73.6395	84.0508	87.1966	165.315	245.871	197.012	202.423	186.733	159.745	156.549	160.22	148.966	196.731	163.964	181.112	185.722	165.193	187.706	4143.99	1670.92	1.3101	2.04456e-09	7.07209e-09	4194.92	1864.81	1.16964	1.71118e-13	7.5966e-13	3289.43	1758.22	0.903944	8.33368e-12	3.23647e-11	4734.83	2112.65	1.16457	9.5188e-19	3.98498e-18	4304.01	1961.03	1.13419	1.13841e-18	5.19387e-18
Transcription factor (zinc-finger)	NCU02307	nosA, AN1848	OSIN5688	7e-09	0.3538	OSIN5688	32.4137	19.7906	22.1891	18.8029	32.9835	45.692	191.957	174.899	200.005	140.17	134.084	118.385	152.663	107.22	142.778	166.717	131.758	165.588	1309.14	1001.96	0.386232	0.249103	0.305003	8544.62	1118.72	2.93304	6.94094e-42	1.31781e-40	5476.21	1053.6	2.3777	2.13564e-29	2.23953e-28	6947.49	1265.11	2.45712	7.19888e-28	4.6338e-27	7322.17	1175.59	2.63872	4.47372e-34	4.06176e-33
Transcription factor (zinc-finger)	NCU08011	rosA, AN5170	OSIN6694	4e-10	0.3558	OSIN6694	57.0743	71.2387	79.5767	57.7328	46.8238	44.6449	29.4385	27.9823	28.4062	25.9081	23.6961	32.7767	22.4579	21.4307	21.0025	23.0149	20.6503	22.824	1397.12	1955.09	-0.484899	0.0221234	0.033976	903.814	2182.07	-1.27144	1.35967e-13	6.06594e-13	801.265	2057.85	-1.36114	3.96172e-12	1.57814e-11	781.666	2472.86	-1.66117	1.77539e-25	1.01838e-24	732.422	2295.16	-1.64769	3.68095e-23	2.0619e-22
Transcription factor (zinc-finger)	NCU03043	flbC, AN2421	OSIN0788	5e-72	0.5789	OSIN0788	41.7835	56.5301	97.6008	481.441	499.798	373.824	441.004	514.828	742.679	342.378	376.123	354.713	239.452	239.832	232.565	404.135	321.893	309.21	9539.56	1380.97	2.78837	1.64947e-19	1.19677e-18	13407.4	1542.23	3.12013	2.27368e-21	1.63563e-20	7840.92	1455.4	2.42988	8.2207e-18	4.67884e-17	6435.32	1748.86	1.87988	2.22293e-11	6.22824e-11	8558.68	1623.38	2.39867	4.02175e-16	1.61092e-15
Transcription factor (putative)	NCU05255	flbE, AN0721	——	——	——	——
Transcription factor (forkhead)	fkh1, NCU00019	fhpA, AN4521	OSIN4309	9e-13	0.36	OSIN4309	30.2281	24.0727	27.3336	45.9746	63.0854	53.1223	26.5439	28.1346	34.5462	30.7239	30.5681	33.7236	39.2241	38.2482	42.0681	30.0297	32.633	30.8057	2020.66	1018.88	0.98726	2.95549e-06	7.55376e-06	1246.07	1137.46	0.131797	0.453906	0.514949	1227.11	1071.85	0.19498	0.183637	0.233843	1910.96	1287.41	0.569837	8.62785e-06	1.66529e-05	1365.66	1195.75	0.191599	0.151339	0.184703
Transcription factor (zinc-finger)	pp-1, NCU00340	nrdA/msnA, AN1652	OSIN6289	1e-18	0.5122	OSIN6289	117.169	112.173	97.1438	63.8976	92.8945	88.1954	95.7364	104.26	105.982	74.1037	71.302	65.2811	82.6054	88.9449	90.1413	82.6982	81.5941	80.2821	2184.02	2918.03	-0.418275	0.0565437	0.0805212	3059.77	3256.26	-0.0899202	0.517431	0.576099	1948.69	3068.49	-0.655016	3.87958e-06	9.39188e-06	2993.46	3686.42	-0.300676	0.0112668	0.01623	2557.82	3422.67	-0.420304	0.000408661	0.000699508
Developmental regulation (WD repeat)	rco-1, NCU06205	rcoA, AN6505	OSIN4434	4e-85	0.7636	OSIN4434	80.2149	98.9904	82.7454	51.6301	68.437	68.0253	123.458	122.244	111.979	116.353	126	107.63	129.228	120.931	124.922	92.0064	96.6424	94.5754	2219.83	3101.23	-0.482524	0.020715	0.0319351	4739.18	3459.96	0.45379	0.00195835	0.00345042	4287.04	3261.84	0.394342	0.00882489	0.0142139	5683.42	3919.83	0.535981	2.71827e-05	5.03602e-05	3922.84	3637.75	0.108769	0.393697	0.441652
COP9 signalosome subunit (PCI)	csn-1, NCU00157	csnA, AN1491	OSIN4406	5e-106	0.4545	OSIN4406	42.9664	49.4587	45.3243	28.9235	21.7453	23.0055	45.653	38.1862	48.9391	42.23	37.4144	46.1662	42.9017	41.788	48.4756	39.4733	42.5957	48.5142	666.373	1252.71	-0.910372	3.87859e-06	9.79536e-06	1350.53	1397.84	-0.0493175	0.753211	0.789554	1183.25	1317.77	-0.155699	0.291268	0.351851	1550.37	1583.45	-0.0303875	0.80892	0.833776	1389.94	1469.73	-0.0812294	0.555205	0.59962
COP10 signalosome subunit (PCI)	csn-2, NCU00593	csnB, AN4783	OSIN1250	0	0.6472	OSIN1250	24.4494	23.7712	24.9563	31.4591	35.8244	35.1358	49.5435	38.3982	34.5846	34.1752	34.3643	32.3448	31.5191	36.3604	29.1757	44.8291	40.5922	45.6757	990.607	709.991	0.480149	0.00621217	0.0104681	1331.46	792.458	0.748579	5.68006e-05	0.000121311	1013.21	746.958	0.440164	0.000459158	0.000877605	1205.58	897.379	0.425576	0.000957605	0.00154814	1489.55	833.197	0.838136	4.31077e-13	1.4527e-12
COP9 signalosome subunit (PCI)	csn-4, NCU07361	csnD, AN1539	OSIN4110	1e-60	0.5355	OSIN4110	41.0381	45.1763	42.931	37.6133	30.0258	34.191	60.0296	51.2592	51.5112	45.0663	45.4663	46.9308	40.3123	40.2915	41.3608	41.1268	41.759	42.2352	841.211	1072.46	-0.349575	0.0527399	0.075451	1513.27	1196.79	0.338511	0.0160582	0.0247423	1180.97	1128.2	0.0659053	0.591112	0.648908	1296.66	1355.59	-0.0640563	0.533027	0.57815	1216.11	1258.34	-0.0494086	0.641227	0.67939
COP9 signalosome subunit (MPN+ with JAMM	rpn-11, NCU00823	csnE, AN2129	OSIN3192	1e-36	0.3504	OSIN3192	187.874	211.046	195.116	233.546	126.273	144.305	133.836	157.312	147.649	181.908	197.243	217.003	169.32	177.914	170.098	159.517	159.341	180.4	3308.12	3925.61	-0.24679	0.331486	0.393172	3245.58	4380.52	-0.432733	0.00111194	0.00203075	4073.64	4129.46	-0.0197054	0.879584	0.903927	4376.18	4961.89	-0.181293	0.0683174	0.0877717	3862.03	4605.72	-0.254296	0.0295313	0.0405831
COP9 signalosome subunit (PCI)	csn-7, NCU08342	csnG/acoB, AN3623	OSIN5565	1e-55	0.4717	OSIN5565	82.9981	71.2161	72.8886	17.4338	17.6336	18.8617	33.695	35.7914	34.4921	36.4036	40.4541	27.7333	34.8034	36.7177	35.2543	39.1311	43.4018	41.3521	294.515	1245.15	-2.07919	8.6056e-29	1.0668e-27	638.208	1389.83	-1.12316	2.05767e-15	1.03131e-14	593.975	1309.68	-1.13998	1.44587e-09	4.73642e-09	749.543	1573.2	-1.07012	2.32383e-20	1.04932e-19	794.934	1460.99	-0.878489	2.14238e-12	6.8914e-12
Protein neddylation	CanA, NCU08875	candA-C, AN2458	OSIN4705	0	0.4226	OSIN4705	23.5111	24.2565	24.9859	27.4391	35.9254	39.8786	28.6204	24.6779	32.5067	39.7748	28.6799	46.7024	41.3553	43.8708	38.2406	29.3533	34.5402	29.7487	2673.42	1889.6	0.500763	0.0147852	0.0234399	2493.02	2108.96	0.241651	0.106518	0.141532	3092.89	1988.04	0.637455	0.00118626	0.00214376	4105.77	2388.54	0.781538	3.23711e-14	1.06663e-13	2845.9	2217.48	0.360048	0.00173313	0.00277888
Protein neddylation	CanA, NCU08875	candA-N, AN10306	OSIN4705	4e-65	0.4158	OSIN4705	23.5111	24.2565	24.9859	27.4391	35.9254	39.8786	28.6204	24.6779	32.5067	39.7748	28.6799	46.7024	41.3553	43.8708	38.2406	29.3533	34.5402	29.7487	2673.42	1889.6	0.500763	0.0147852	0.0234399	2493.02	2108.96	0.241651	0.106518	0.141532	3092.89	1988.04	0.637455	0.00118626	0.00214376	4105.77	2388.54	0.781538	3.23711e-14	1.06663e-13	2845.9	2217.48	0.360048	0.00173313	0.00277888
Endogenous physiological processes
Oxylipin biosynthesis (dioxygenase)	NCU05858	ppoA, AN1967	OSIN0634	0	0.4513	OSIN0634	106.63	104.641	62.0394	8.45466	7.81278	5.21836	4.15977	3.7733	8.38367	4.68782	5.03539	4.77877	5.08372	3.92177	5.42282	4.03937	3.24994	3.44475	476.432	6087.85	-3.67775	1.0396e-37	1.96456e-36	405.338	6790.69	-4.06552	1.5251e-32	1.92251e-31	333.851	6396.82	-4.25998	1.02196e-76	5.48571e-75	411.121	7685.49	-4.22389	3.08227e-69	7.34913e-68	279.644	7134.62	-4.67246	2.34705e-87	1.03109e-85
Oxylipin biosynthesis	NCU05858	ppoB, AN6320	OSIN6476	2e-100	0.3676	OSIN6476	16.1242	15.1794	19.7755	331.544	192.857	245.529	805.151	721.913	767.695	578.958	408.691	358.966	490.601	457.93	381.541	447.388	446.464	513.945	16290.9	1087.25	3.90548	1.23201e-59	5.71094e-58	54708.5	1213.89	5.49441	5.17049e-288	9.34222e-285	29726.3	1144.44	4.69921	2.18595e-102	2.34676e-100	36273.9	1374.83	4.72194	6.85226e-194	2.05587e-191	35109.3	1276.65	4.78179	2.10288e-225	1.52739e-222
Oxylipin biosynthesis	NCU05858	ppoC, AN5028	OSIN0634	0	0.4737	OSIN0634	106.63	104.641	62.0394	8.45466	7.81278	5.21836	4.15977	3.7733	8.38367	4.68782	5.03539	4.77877	5.08372	3.92177	5.42282	4.03937	3.24994	3.44475	476.432	6087.85	-3.67775	1.0396e-37	1.96456e-36	405.338	6790.69	-4.06552	1.5251e-32	1.92251e-31	333.851	6396.82	-4.25998	1.02196e-76	5.48571e-75	411.121	7685.49	-4.22389	3.08227e-69	7.34913e-68	279.644	7134.62	-4.67246	2.34705e-87	1.03109e-85
Generation of reactive oxygen species (NADPH oxidase)	nox-1, NCU02110	noxA, AN5457	OSIN5545	0	0.713	OSIN5545	21.2225	19.1135	22.9098	59.3587	75.4143	47.5915	51.938	61.5239	55.9006	62.9989	62.6691	60.3866	62.9506	68.1101	76.2243	61.2677	50.5015	47.9107	2003.88	695.721	1.52531	5.98123e-11	2.36523e-10	2086.78	776.687	1.42599	2.27941e-21	1.63866e-20	2119.16	732.112	1.5338	2.39769e-30	2.62874e-29	2920.84	879.462	1.73195	2.16941e-38	2.04644e-37	2057.49	816.693	1.33374	6.12315e-18	2.69325e-17
Intracellular siderophore synthesis (non-ribosomal peptide synthetase)	NCU07119	sidC, AN0607	OSIN7154	0	0.3437	OSIN7154	28.969	27.9368	31.6015	4.1204	5.64527	4.79295	8.9929	3.24888	5.65168	2.53927	3.20371	5.48119	4.09967	3.17764	4.25607	4.04043	3.21595	2.35345	712.923	4341.68	-2.60807	2.84288e-39	5.75311e-38	982.258	4846.44	-2.30248	2.2776e-12	9.27551e-12	568.446	4568.54	-3.00735	3.40161e-30	3.69947e-29	724.846	5488.45	-2.91966	2.34471e-84	8.06534e-83	551.963	5096.09	-3.20485	4.25737e-55	7.71782e-54
Regulation of cellular redox state (thioredoxin system)	NCU06556	trxA, AN0170	OSIN7190	2e-28	0.5106	OSIN7190	45.2176	56.7353	55.9468	321.151	162.54	198.996	43.5217	37.8239	62.9956	121.805	112.113	144.436	110.765	101.783	90.4437	44.6707	52.1918	50.4421	2045.24	476.476	2.10214	2.7773e-14	1.42504e-13	486.838	531.702	-0.126134	0.602242	0.654527	1180.67	501.365	1.23566	1.69697e-12	6.94164e-12	1170.67	602.493	0.958965	9.80289e-10	2.48023e-09	520.181	559.161	-0.104578	0.511277	0.557148
a-1,3 Glucanase/mutanase	NCU06010	mutA, AN7349	——	——	——	——
High-affinity hexose transporter	NCU08152	hxtA, AN6923	OSIN0574	7e-144	0.4465	OSIN0574	126.273	96.2561	158.211	151.535	146.795	122.357	177.565	169.57	145.596	221.6	222.49	187.466	313.331	314.18	308.457	268.582	305.795	316.401	4456.35	4042.47	0.140496	0.543932	0.603398	5865.98	4514.97	0.377699	0.0793955	0.108336	6951.41	4256.38	0.707788	0.000594481	0.00112065	12739.5	5112.11	1.31741	1.74475e-12	5.22169e-12	11083.3	4748.78	1.22281	7.63047e-10	2.06852e-09
Fruitng body development
Protein ubiquitinylation (F-box)	hpth-1, NCU01216	grrA, AN10516	OSIN0607	0	0.5551	OSIN0607	17.9757	18.0984	22.4672	90.6627	102.774	89.3606	67.9571	65.69	87.1686	69.9571	66.0616	72.3003	118.408	113.458	115.121	88.3304	102.571	97.4713	4126.41	856.207	2.26884	2.58549e-33	3.97235e-32	3614.18	955.842	1.91924	3.64799e-26	3.37152e-25	3154.25	901.212	1.80778	2.53486e-34	3.27209e-33	6501.9	1082.71	2.58685	5.32464e-89	1.99692e-87	4938.52	1005.27	2.29693	2.59582e-58	5.14207e-57
Cell polarity, nuclear positioning (zinc-finger)	NCU01252	samB, AN0078	OSIN7853	9e-102	0.4907	OSIN7853	47.7441	42.619	44.6164	53.5457	65.8048	55.4065	49.9002	54.8071	54.1933	51.9556	41.8409	44.535	54.6109	58.3914	63.2607	56.0424	60.7412	55.0678	2145.38	1661.03	0.36848	0.0457029	0.0661189	2188.99	1854.04	0.239487	0.0548248	0.0772291	1762.48	1747.3	0.0124096	0.932647	0.94573	2777.46	2098.97	0.403907	0.000286008	0.000485795	2475.06	1949.13	0.34467	0.00136467	0.00221415
Striatin scaffolding and Ca signalling	ham-3, NCU08741	strA, AN8071	OSIN6701	7e-69	0.6481	OSIN6701	50.6582	49.5205	49.3382	78.5278	118.862	87.456	114.57	100.188	95.391	110.016	95.92	105.931	120.407	134.471	137.782	105.62	101.707	105.573	4741.5	2491.84	0.92776	2.3e-05	5.32625e-05	5787.16	2781.08	1.05717	9.33294e-16	4.78611e-15	5378.74	2621.26	1.03694	2.92579e-18	1.72228e-17	8378.17	3149.16	1.41156	1.1589e-45	1.38452e-44	6104.81	2923.86	1.06203	2.02494e-33	1.79363e-32
Microtubule assembly (alpha-tubulin)	tba-2, NCU09468	tubB, AN0316	OSIN1168	0	0.902	OSIN1168	172.471	190.388	154.324	122.854	100.559	75.5142	176.483	203.771	165.975	296.712	336.707	268.669	279.885	297.731	299.165	253.155	226.297	245.397	4867.3	8460.5	-0.79786	0.000520016	0.00102969	10002.3	9439.52	0.0834606	0.596802	0.649657	15268.7	8896.91	0.779206	5.2253e-07	1.38055e-06	18354.1	10690.4	0.77973	7.94507e-11	2.15615e-10	13876.6	9922.83	0.483797	0.000170012	0.000303056
Binuclear zinc transcription factor	NCU02307	rosA, AN5170	OSIN5688	4e-10	0.3558	OSIN5688	32.4137	19.7906	22.1891	18.8029	32.9835	45.692	191.957	174.899	200.005	140.17	134.084	118.385	152.663	107.22	142.778	166.717	131.758	165.588	1309.14	1001.96	0.386232	0.249103	0.305003	8544.62	1118.72	2.93304	6.94094e-42	1.31781e-40	5476.21	1053.6	2.3777	2.13564e-29	2.23953e-28	6947.49	1265.11	2.45712	7.19888e-28	4.6338e-27	7322.17	1175.59	2.63872	4.47372e-34	4.06176e-33
Cys6-Zn2 transcriptional activator	NCU05767	nosA, AN1848	OSIN3198	7e-09	0.3538	OSIN3198	18.8649	24.2632	21.4243	18.3756	28.0006	27.2389	23.4242	15.5462	17.9943	19.8047	14.7222	20.8295	34.4401	32.3145	34.2785	16.1437	15.9655	14.4329	866.403	761.573	0.185718	0.443074	0.506057	751.958	849.707	-0.176047	0.410455	0.471021	675.379	801.158	-0.246915	0.20819	0.261338	1525.82	962.803	0.664498	1.90109e-06	3.83807e-06	642.469	893.477	-0.47513	0.00161508	0.00259838
GATA-transcription factor	sub-1, NCU01154	nsdD, AN3152	OSIN3469	2e-31	0.6463	OSIN3469	73.6395	84.0508	87.1966	165.315	245.871	197.012	202.423	186.733	159.745	156.549	160.22	148.966	196.731	163.964	181.112	185.722	165.193	187.706	4143.99	1670.92	1.3101	2.04456e-09	7.07209e-09	4194.92	1864.81	1.16964	1.71118e-13	7.5966e-13	3289.43	1758.22	0.903944	8.33368e-12	3.23647e-11	4734.83	2112.65	1.16457	9.5188e-19	3.98498e-18	4304.01	1961.03	1.13419	1.13841e-18	5.19387e-18
Modulator of pheromone-inducible gene expression	NCU07430	AN8676	OSIN4804	6e-72	0.6094	OSIN4804	121.892	103.733	125.873	141.497	110.655	137.546	89.4564	86.0737	74.8114	69.8502	68.4765	58.5122	86.5023	86.1806	85.1407	67.7835	64.4234	68.7303	1276.64	1157.18	0.142693	0.455224	0.518025	923.368	1291.91	-0.484696	0.00258388	0.00447116	671.289	1217.65	-0.858511	7.61983e-08	2.16344e-07	1087.29	1462.64	-0.427581	0.000392947	0.000660169	774.84	1358.38	-0.809844	1.11462e-09	2.98739e-09
Cytochrome FphA, required for sexual development	phy-1, NCU04834	fphA, AN9008	OSIN2025	0	0.6248	OSIN2025	19.8429	21.0311	21.2016	94.3825	146.037	115.549	107.26	95.0794	89.5481	69.4782	66.2915	67.525	80.3435	73.6988	80.5421	64.2489	68.3418	57.3369	10306.6	1799.66	2.51764	1.78021e-30	2.39578e-29	9475.05	2008.5	2.23804	2.98134e-64	1.11068e-62	6099.62	1893.38	1.68783	1.2818e-52	3.41487e-51	8708.98	2274.89	1.93688	1.78307e-86	6.4845e-85	6443.41	2111.86	1.6095	5.12285e-45	6.82316e-44
Regulator of myosin function	NCU06821	AN0135	OSIN2538	2e-139	0.4147	OSIN2538	24.0157	25.104	26.1193	14.5011	19.9025	17.7701	16.2659	14.4654	17.4194	19.1586	16.3695	15.9756	30.1341	28.013	27.009	15.0518	14.6648	13.7	629.386	909.539	-0.532475	0.00963391	0.0157615	651.326	1015.13	-0.639422	7.86476e-06	1.83873e-05	644.713	956.964	-0.569525	0.000135184	0.000275113	1318.25	1149.76	0.197889	0.0711432	0.0910555	614.4	1067.4	-0.795726	1.00656e-11	3.10841e-11
Repressor of b mating type regulated genes	NCU03505	AN8211	OSIN6747	6e-31	0.372	OSIN6747	18.5022	19.0408	18.125	15.9554	26.0663	23.1714	22.7549	22.7511	19.4515	21.4474	21.2886	20.8295	26.8747	27.691	29.8414	25.7441	23.2206	22.853	1919.31	1641.6	0.225075	0.334903	0.396756	2144.91	1832	0.227236	0.0936391	0.125854	1939.69	1726.79	0.167742	0.136078	0.178524	3186.63	2074.67	0.619017	3.22936e-10	8.43132e-10	2479.08	1926.05	0.364425	0.0007701	0.0012835
Signalosome subunit 4, regulation of sexual development	csn-4, NCU07361	csnD, AN1539	OSIN4110	1e-60	0.5355	OSIN4110	41.0381	45.1763	42.931	37.6133	30.0258	34.191	60.0296	51.2592	51.5112	45.0663	45.4663	46.9308	40.3123	40.2915	41.3608	41.1268	41.759	42.2352	841.211	1072.46	-0.349575	0.0527399	0.075451	1513.27	1196.79	0.338511	0.0160582	0.0247423	1180.97	1128.2	0.0659053	0.591112	0.648908	1296.66	1355.59	-0.0640563	0.533027	0.57815	1216.11	1258.34	-0.0494086	0.641227	0.67939
Signalosome subunit 5, regulation of sexual development	rpn-11, NCU00823	csnE, AN2129	OSIN3192	1e-36	0.3504	OSIN3192	187.874	211.046	195.116	233.546	126.273	144.305	133.836	157.312	147.649	181.908	197.243	217.003	169.32	177.914	170.098	159.517	159.341	180.4	3308.12	3925.61	-0.24679	0.331486	0.393172	3245.58	4380.52	-0.432733	0.00111194	0.00203075	4073.64	4129.46	-0.0197054	0.879584	0.903927	4376.18	4961.89	-0.181293	0.0683174	0.0877717	3862.03	4605.72	-0.254296	0.0295313	0.0405831
Spore development regulator	NCU05964	veA AN1959	OSIN2328	4e-37	0.3853	OSIN2328	11.0419	14.307	14.5956	9.375	15.385	10.9632	9.79677	9.10349	11.4102	9.96348	8.82374	9.80999	13.0294	11.624	12.1668	6.10862	5.21455	4.03445	228.106	255.227	-0.166843	0.550788	0.609819	216.673	284.817	-0.392973	0.0692123	0.0956079	189.1	268.591	-0.50609	0.0140463	0.0219286	301.288	322.776	-0.0976675	0.58228	0.626228	114.865	299.552	-1.37723	3.07098e-09	7.97387e-09
Transcription factor	NCU01330	medA, AN6230	OSIN3480	5.1	0.32	OSIN3480	31.3158	36.4452	29.0941	17.7063	17.0918	23.943	74.0447	74.8502	54.7209	35.4633	39.6769	25.1275	21.4197	25.7768	22.4916	54.6855	57.3527	58.4763	1084.86	1798.56	-0.728021	0.000750767	0.00144929	4233.7	2006.58	1.077	1.82222e-08	5.4586e-08	1927.85	1891.39	0.0277306	0.894677	0.914066	1655.64	2272.8	-0.457562	0.0015423	0.00244545	3704.23	2109.41	0.812064	4.18541e-10	1.15356e-09
Trehalose production	NCU07553	vosA, AN1052	OSIN5884	6e-21	0.312	OSIN5884	93.3154	79.8196	113.009	150.131	179.629	149.572	174.737	149.029	135.184	137.465	113.971	111.421	95.037	90.7623	106.264	107.031	101.991	125.797	3356.87	2007.32	0.741606	0.000372489	0.000751141	3608.43	2241.44	0.687051	0.000339974	0.00066253	2638.1	2113.07	0.320335	0.0807726	0.110639	2625.9	2538.2	0.0492428	0.761658	0.790417	2752.89	2357.33	0.223778	0.201567	0.240192
*Compared with Aspergillus nidulans.
[truncated: 50 more columns]

## Sheet: S8
Table S8. A list of homologous of MAPK-cascaded components and related proteins of Aspergillus nidulans and Neurospora crassa[27].
Protein function	A. nidulans	N. crassa	O. sinensis	E-value*	Ident*	ID	FPKM																		Differentially Expressed
							HY_1_fpkm	HY_2_fpkm	HY_3_fpkm	ST_1_fpkm	ST_2_fpkm	ST_3_fpkm	PR_1_fpkm	PR_2_fpkm	PR_3_fpkm	YF_1_fpkm	YF_2_fpkm	YF_3_fpkm	DF_1_fpkm	DF_2_fpkm	DF_3_fpkm	MF_1_fpkm	MF_2_fpkm	MF_3_fpkm	ST_readcount(STvsHY)	HY_readcount(STvsHY)	log2FoldChange(STvsHY)	pvalue(STvsHY)	padj(STvsHY)	significant(STvsHY)	PR_readcount(PRvsHY)	HY_readcount(PRvsHY)	log2FoldChange(PRvsHY)	pvalue(PRvsHY)	padj(PRvsHY)	significant(PRvsHY)	YF_readcount(YFvsHY)	HY_readcount(YFvsHY)	log2FoldChange(YFvsHY)	pvalue(YFvsHY)	padj(YFvsHY)	significant(YFvsHY)	DF_readcount(DFvsHY)	HY_readcount(DFvsHY)	log2FoldChange(DFvsHY)	pvalue(DFvsHY)	padj(DFvsHY)	significant(DFvsHY)	MF_readcount(MFvsHY)
The Fus3/Kss1 cascade (pheromone reponse)
MAP kinase kinase kinase Ste11	steC/steB, AN2269	nrc-1, NCU06182	OSIN4998	0	0.6681	OSIN4998	34.9284	32.5573	38.8303	35.9262	48.4197	34.7617	58.6412	51.405	50.8857	48.2754	45.4479	39.8355	51.8093	51.7616	58.2719	48.114	49.9142	41.5935	2084.99	1863.25	0.161384	0.450629	0.513407	FALSE	3158.89	2080.04	0.602938	2.26674e-05	5.04076e-05	UP	2424.78	1960.78	0.306685	0.0399058	0.0579016	FALSE	3633.5	2355.5	0.625526	2.29172e-07	4.97945e-07	UP	2864.69
MAP kinase kinase EMK1	STE7, AN3422	mek-2, NCU04612	OSIN5186	0	0.7618	OSIN5186	39.8152	44.7763	36.0957	9.99527	14.2881	13.7327	35.9022	50.8285	50.3616	31.6091	26.2813	21.7311	22.7106	22.3141	27.967	44.1544	40.4625	33.6497	377.77	1202.69	-1.67172	1.90884e-13	9.07328e-13	DOWN	1528.18	1341.84	0.187403	0.343552	0.401991	FALSE	821.602	1264.74	-0.622157	0.00128864	0.00231183	DOWN	930.942	1519.73	-0.707193	6.12028e-06	1.19237e-05	DOWN	1378.67
mitogen-activated protein kinase 2	mpkB, AN3719	mak-2, NCU02393	OSIN1086	0	0.9091	OSIN1086	95.2383	85.1441	79.1467	69.1899	64.7701	66.8086	63.6638	80.6474	78.1974	117.571	112.446	98.687	139.762	144.272	141.722	88.0696	93.356	88.7264	1490.49	1935.23	-0.376793	0.0283941	0.0427172	DOWN	1856.79	2159.81	-0.218286	0.182962	0.23021	FALSE	2537.3	2035.17	0.318139	0.0314589	0.0464853	UP	4063.91	2444.81	0.732878	3.06505e-11	8.52577e-11	UP	2357.19
mitogen-activated serine/threonine-protein	mpkB, AN3719	mak-2, NCU02393	——	——	——	——
The Hog1 cascade (Osmosensing/stress)
MAP kinase kinase kinase Czk3	camk-1, AN10153	os-4, NCU03071	OSIN0731	0	0.6254	OSIN0731	19.1172	19.9651	20.4147	19.9283	21.0483	19.8622	39.3663	35.5136	36.0629	33.8241	32.6503	33.4639	37.185	33.9102	42.0082	38.0319	30.5523	29.4555	1653.74	1622.76	0.0268537	0.867974	0.888954	FALSE	3387.44	1811.12	0.903398	1.6871e-14	7.98333e-14	UP	2820.91	1707.3	0.724523	8.87094e-11	3.2159e-10	UP	3950.7	2051.28	0.945762	2.7816e-14	9.19124e-14	UP	3131.15
mitogen activated protein kinase kinase	AN1180	os-5, NCU00587	OSIN6580	0	0.5513	OSIN6580	28.3775	28.4628	26.4916	182.725	217.613	161.794	172.535	170.133	191.228	158.103	156.292	157.325	137.04	146.444	133.113	88.8667	77.8089	84.7457	7201.01	1070.14	2.75006	1.7184e-45	4.63668e-44	UP	7670.64	1194.24	2.68312	6.57304e-112	9.25433e-110	UP	6267.55	1125.57	2.47704	1.64797e-111	2.12726e-109	UP	6847.99	1352.3	2.33995	2.11815e-126	1.92253e-124	UP	3779.9
stress-activated MAP kinase	AN1017	os-2, NCU07024	OSIN2662	0	0.9229	OSIN2662	100.081	84.1092	103.712	45.8886	51.1232	48.411	72.2255	64.3722	49.1325	91.5683	85.6884	76.1531	92.8743	94.1801	99.0976	81.914	81.2056	79.0349	994.878	1975.02	-0.989812	5.62002e-08	1.70185e-07	DOWN	1428.08	2205.02	-0.62687	0.0016606	0.00294979	DOWN	1800.89	2078.28	-0.20644	0.182742	0.232868	FALSE	2514.71	2496.37	0.0106737	0.930202	0.941269	FALSE	1945.46
MAPKKK	AN4385	cdc15, NCU01335	OSIN4474	0	0.6635	OSIN4474	14.34	14.4691	15.6498	92.6029	101.819	84.4903	30.7678	34.9614	31.8829	31.8991	33.6484	38.2582	46.3601	35.2045	39.3086	26.9266	21.7857	24.2107	7804.78	1247.5	2.64518	1.41925e-52	5.04741e-51	UP	3067.17	1392.42	1.13932	3.62372e-19	2.28932e-18	UP	3012.93	1312.61	1.19877	1.03619e-19	6.62463e-19	UP	4344.6	1577	1.46239	8.58533e-25	4.78237e-24	UP	2396.77
mitogen-activated protein kinase kinase	AN0931	os-5, NCU00587	——	——	——	——
mitogen-activated protein kinase	AN1017	os-2, NCU07024	——	——	——	——
The Slt2 cascade (Cell integrity)
MAP kinase kinase kinase	AN4887	mik-1, NCU02234	OSIN5653	0	0.6534	OSIN5653	29.5387	31.3035	31.1234	20.4386	26.2799	23.6867	16.7315	14.8804	18.4713	19.8047	17.3943	19.0193	33.1577	30.826	31.2456	14.8046	14.6818	13.9499	2300.66	3012.76	-0.389454	0.0346159	0.0510856	FALSE	1835.52	3362.31	-0.872935	1.08e-10	3.89369e-10	DOWN	1905.93	3169.55	-0.733864	2.13149e-09	6.87442e-09	DOWN	3994.59	3808.2	0.0691407	0.458515	0.505762	FALSE	1665.55
map kinase kinase	——	mek-1, NCU06419	OSIN6304	0	0.6998	OSIN6304	78.1346	65.9062	70.1374	30.0222	24.7461	27.8234	46.0647	49.1724	44.8777	50.1576	54.021	43.4965	61.2477	57.7228	67.3751	63.017	69.0971	70.1981	894.733	2331.45	-1.38104	1.08766e-14	5.73333e-14	DOWN	1707.91	2602.51	-0.607889	8.36028e-06	1.94744e-05	DOWN	1664.55	2452.46	-0.558856	0.000232516	0.000458644	DOWN	2597.85	2945.87	-0.18133	0.138897	0.169537	FALSE	2577.98
Protein kinase-like domain protein	AN4189	mak-1, NCU09842	OSIN3103	0	0.8665	OSIN3103	199.181	206.949	195.591	67.3213	78.9655	65.334	116.545	117.449	83.5758	96.3485	99.1967	80.5093	76.8196	81.2774	81.1083	107.837	111.081	117.919	1756.66	5008.83	-1.51256	1.0706e-17	6.84718e-17	DOWN	2961.43	5589.68	-0.916654	4.28891e-07	1.14129e-06	DOWN	2379.04	5268.72	-1.14687	3.09646e-16	1.60262e-15	DOWN	2549.01	6330.25	-1.31253	2.73161e-49	3.63352e-48	DOWN	3281.83
mitogen-activated serine/threonine-protein kinase	AN5666	mak-1, NCU09842	——	——	——	——
Related proteins
glycogen synthase kinase 3	AN3719	prk-1, NCU04185	OSIN6793	0	0.8753	OSIN6793	74.524	63.5325	66.3358	123.107	177.693	137.462	139.492	105.71	95.7073	108.594	101.097	102.704	158.174	170.189	156.192	102.567	97.7302	90.003	3607.48	1684.89	1.09788	3.25919e-07	9.15629e-07	UP	3147.38	1880.73	0.742808	0.000116031	0.000238825	UP	2665.49	1772.29	0.588713	5.06762e-06	1.21459e-05	UP	5114.27	2128.88	1.26424	3.23152e-31	2.36475e-30	UP	2801.33
serine/threonine protein kinase-like protein	AN4385	stk-20, NCU02885	OSIN3180	0	0.4952	OSIN3180	71.0789	58.381	73.2586	157.241	171.449	213.626	159.174	169.514	160.256	91.2101	85.7018	84.5895	88.0785	77.6858	75.5178	116.685	113.574	117.847	6614.88	2481.5	1.41469	2.61318e-12	1.14387e-11	UP	6704.24	2770.57	1.27494	7.18407e-19	4.47344e-18	UP	3315.07	2611.27	0.344393	0.016526	0.0255113	UP	3784.07	3136.52	0.270991	0.0482885	0.0637219	FALSE	4991.21
calmodulin-dependent protein kinase	cmpk, AN2412	camk-2, NCU02283	OSIN3180	3e-12	0.3776	OSIN3180	71.0789	58.381	73.2586	157.241	171.449	213.626	159.174	169.514	160.256	91.2101	85.7018	84.5895	88.0785	77.6858	75.5178	116.685	113.574	117.847	6614.88	2481.5	1.41469	2.61318e-12	1.14387e-11	UP	6704.24	2770.57	1.27494	7.18407e-19	4.47344e-18	UP	3315.07	2611.27	0.344393	0.016526	0.0255113	UP	3784.07	3136.52	0.270991	0.0482885	0.0637219	FALSE	4991.21
Calcium/Calmodulin regulated kinase	AN4279	mus-59, NCU02751	OSIN5414	5e-27	0.2797	OSIN5414	22.4342	20.6991	22.5837	52.7273	24.1367	24.387	6.05249	10.2355	9.35382	9.39599	8.57904	9.45673	4.99129	5.32845	5.96634	4.4294	4.89032	5.16334	1395.4	912.273	0.61319	0.0491187	0.0706618	FALSE	398.535	1018.31	-1.35385	3.44005e-09	1.09946e-08	DOWN	394.115	959.797	-1.28447	4.6366e-20	3.03042e-19	DOWN	289.533	1153.01	-1.99427	4.15023e-52	6.06586e-51	DOWN	235.383
Cyclin dependent kinase	AN8693	prk-3, NCU03659	OSIN3953	0	0.6528	OSIN3953	41.4061	35.1391	35.752	61.9537	61.1145	51.8875	41.3779	40.0773	50.3583	54.5668	57.3288	61.6744	70.6175	63.3687	76.9648	46.998	46.479	45.705	1475.14	950.137	0.633757	0.000722885	0.0013992	UP	1247.58	1060.54	0.234533	0.151863	0.194417	FALSE	1519.1	999.351	0.603862	1.24903e-05	2.87848e-05	UP	2285.68	1200.42	0.929057	4.48243e-12	1.31383e-11	UP	1378.48
Microtubule affinity regulating kinase,	AN6305	NCU06612	OSIN3033	1e-46	0.2635	OSIN3033	17.1255	13.8768	19.6811	2.0544	1.20851	2.66924	2.38746	2.83563	1.99162	2.3398	1.77348	2.64598	2.01804	1.75306	1.57154	2.07874	2.07137	1.55642	137.595	1183.51	-3.09212	7.88759e-26	8.30647e-25	DOWN	188.921	1321.58	-2.80822	1.56484e-36	2.37597e-35	DOWN	163.373	1245.77	-2.93264	3.79283e-41	6.49695e-40	DOWN	159.885	1496.33	-3.22438	3.88939e-65	8.28585e-64	DOWN	156.056
SR protein kinase	AN7185	stk-56, NCU10004	OSIN7123	2e-23	0.2917	OSIN7123	6.09555	5.74362	4.63178	2.67578	1.68338	3.84613	3.37425	3.87964	3.0264	1.98531	2.73118	1.8903	1.99868	1.53471	2.12706	3.82951	4.59849	4.29052	65.6978	132.936	-0.998665	0.00499193	0.0085487	DOWN	92.8861	148.335	-0.678522	0.0095719	0.0152736	DOWN	55.1679	139.766	-1.33862	2.38907e-06	5.90083e-06	DOWN	58.4818	167.909	-1.51897	7.78433e-10	1.98112e-09	DOWN	120.051
SR protein kinase	AN10325	stk-56, NCU10004	OSIN5102	9e-35	0.3209	OSIN5102	83.2425	42.5183	54.6461	21.4755	8.73867	14.5157	15.3433	8.48134	13.9649	14.9011	8.51078	12.9578	8.1535	12.2507	9.01857	13.9992	15.3258	14.2476	363.894	1479.56	-2.02168	6.87037e-09	2.25417e-08	DOWN	346.732	1652.35	-2.25195	1.11357e-12	4.63605e-12	DOWN	308.871	1555.89	-2.33329	2.22264e-15	1.08952e-14	DOWN	308.947	1867.86	-2.59722	9.31812e-22	4.51121e-21	DOWN	418.375
SR protein kinase	AN10462	stk-56, NCU10004	OSIN7325	2e-15	0.2299	OSIN7325	77.636	83.2707	84.8654	26.5408	19.8697	35.1754	0.50334	0.346619	10.6378	25.3206	21.9965	27.6282	19.7739	20.059	19.7949	0.339918	0.126834	0.569963	602.789	1827.31	-1.59657	2.01004e-11	8.25555e-11	DOWN	94.8585	2039.37	-4.42543	NA	1	FALSE	576.425	1922.56	-1.73851	1.33088e-32	1.61057e-31	DOWN	567.661	2309.97	-2.02472	1.87649e-82	6.10482e-81	DOWN	9.04839
MAPKKKK	AN8836	vel, NCU00406	OSIN1031	0	0.661	OSIN1031	30.664	33.4118	32.7101	28.1971	34.513	33.3972	22.3399	19.4701	19.9159	18.8386	16.0744	18.0837	23.92	25.8979	26.8075	27.1215	28.3974	26.4332	1627.26	1643.62	-0.0147155	0.935366	0.947773	FALSE	1173.34	1834.25	-0.644475	1.00751e-06	2.5901e-06	DOWN	931.337	1729.15	-0.892893	4.56973e-11	1.69169e-10	DOWN	1665.96	2077.63	-0.318772	0.00293309	0.00451222	DOWN	1628.74
MAPKKKK	AN5674	pod-6, NCU11235	OSIN0780	2e-111	0.724	OSIN0780	26.2845	24.7834	24.7634	20.8186	33.2724	23.4969	20.3732	17.8232	18.5203	25.8089	19.6184	27.2093	35.5538	36.3146	37.1507	22.679	22.7904	21.7955	337.904	330.531	0.0274747	0.91352	0.928935	FALSE	276.716	368.908	-0.41476	0.0123639	0.0193472	DOWN	327.512	347.685	-0.0874994	0.642928	0.697196	FALSE	608.414	417.689	0.542169	3.82518e-06	7.55315e-06	UP	343.172
Protein kinase A	AN0144	cot-1, NCU07296	OSIN0173	0	0.7462	OSIN0173	35.3265	35.1233	35.0903	16.4749	18.1157	12.7557	16.2669	15.7577	16.504	17.7464	17.0614	16.4404	19.407	18.9797	20.5707	19.4723	16.8479	18.3376	734.909	1642.34	-1.1627	1.65901e-08	5.28185e-08	DOWN	845.214	1832.97	-1.11666	1.12544e-22	8.87342e-22	DOWN	825.445	1727.69	-1.06541	1.12698e-18	6.77752e-18	DOWN	1174.75	2075.67	-0.821083	8.28784e-18	3.2947e-17	DOWN	995.938
Protein kinase A	AN6305	pkac-1, NCU06240	OSIN4695	0	0.8654	OSIN4695	26.7251	20.8736	23.7774	16.8073	22.8805	16.3167	19.821	23.8535	19.5881	15.8538	19.4112	16.5408	12.509	15.0206	14.9663	23.0482	20.9298	19.8959	436.725	557.306	-0.355289	0.131684	0.173451	FALSE	553.34	622.173	-0.169846	0.356227	0.415298	FALSE	418.687	586.265	-0.485151	0.00612452	0.010094	DOWN	424.904	704.154	-0.729925	3.98659e-06	7.86181e-06	DOWN	583.996
Protein kinase B	AN5529	stk-49, NCU07062	OSIN2135	0	0.7931	OSIN2135	34.8649	45.0027	39.3019	85.8298	99.925	123.782	117.319	102.709	118.437	78.9153	77.0742	72.4915	78.745	66.0792	72.3669	91.0792	88.2437	80.5443	3174.46	1227.29	1.37132	2.84499e-10	1.05575e-09	UP	3899.26	1369.3	1.50983	5.16985e-22	3.93032e-21	UP	2434.83	1291.05	0.915351	1.67881e-09	5.4714e-09	UP	2863.47	1551.55	0.884274	2.70017e-09	6.65704e-09	UP	3131.46
Cell-cycle checkpoint protein kinase,	AN4279	prd-4, NCU02814	OSIN0881	0	0.6443	OSIN0881	48.4746	52.3898	51.4264	92.2009	125.094	97.4382	76.3167	69.5972	76.174	64.6861	65.4391	78.7652	80.5605	85.7345	82.2868	77.6716	76.1472	73.6178	4399.16	2132.63	1.04422	1.75571e-07	5.05956e-07	UP	3480.45	2379.99	0.548433	1.94687e-06	4.84973e-06	UP	3024.84	2243.6	0.430919	0.00158094	0.00280835	UP	4456.62	2695.73	0.725237	7.46389e-15	2.54796e-14	UP	3727.97
Protein kinase C	kpc1, AN0106	pkc, NCU06544	OSIN7202	0	0.5809	OSIN7202	18.971	19.832	21.8875	38.9335	60.9466	37.6727	50.9155	42.0857	39.5314	37.875	34.3708	33.6244	51.1139	52.0869	49.6595	40.4921	39.3661	42.5938	2291.27	1011.17	1.17931	2.02204e-06	5.26224e-06	UP	2473.14	1128.65	1.13188	3.15358e-12	1.2705e-11	UP	1826.48	1064.05	0.779815	1.40157e-08	4.22851e-08	UP	3261.68	1278.42	1.35166	4.39964e-37	3.96996e-36	UP	2389.21
Adenylate cyclase	AN3913	crisp-1, NCU08377	OSIN0232	0	0.5287	OSIN0232	24.5349	20.4364	23.2085	16.3154	31.6434	24.0961	28.1686	31.7904	27.2497	20.0822	17.7304	18.3363	24.1169	24.4595	25.1357	26.5356	27.195	27.6499	3041.6	2878.15	0.0793135	0.767078	0.806172	FALSE	4123.68	3213.02	0.359902	0.0134284	0.0209043	UP	2454.12	3027.96	-0.303139	0.0278357	0.0415149	DOWN	3985.31	3637.09	0.131905	0.226141	0.265841	FALSE	4022.5
*Compared with Neurospora crassa.
[truncated: 56 more columns]

## Sheet: S9 
Table S9. Oligonucleotide primer sequences used in this study.
Primer Name	Primer Sequence (5' to 3')
18S-F*	AGATTCAAAGCCAATGCCCC
18S-R*	TGGCCACTACCCAAACATCG
OSIN7646-F	AGATGGCTCGCATTCCTCG
OSIN7646-R	CACACTGCTTTCTCGGCTTTA
OSIN7647-F	CAGAAGCACCATCGCAGAG
OSIN7647-R	CCTCAGCCAGTGAATGAAACT
OSIN7648-F	ATCCAGTTCAGGCGACAAAG
OSIN7648-R	AAGTTCATCACGGGCTCATT
OSIN7649-F	TCAATGACGGCAATGGACC
OSIN7649-R	GTTGGGAGGACGAGGGAT
* Zhong et al., 2016
